# Supplementary material for: Mechanism of MicroRNA-Target Interaction: Molecular Dynamics Simulations and Thermodynamics Analysis
Source: PLoS Comput Biol. 2010 Jul 29;6(7):e1000866. doi: 10.1371/journal.pcbi.1000866 (PMC2912339; doi:10.1371/journal.pcbi.1000866)
Supplement: Dataset S1 — All_alignment.pdb, the superposition of the initial docked structure with 3F73.pdb (This pdb structure can be viewed by pymol sofware). (0.80 MB ZIP) [file pcbi.1000866.s001.zip]

Archive with 1 entries (1 files):
- Dataset S1.pse
