# Supplementary material for: Mechanism of MicroRNA-Target Interaction: Molecular Dynamics Simulations and Thermodynamics Analysis
Source: PLoS Comput Biol. 2010 Jul 29;6(7):e1000866. doi: 10.1371/journal.pcbi.1000866 (PMC2912339; doi:10.1371/journal.pcbi.1000866)
Supplement: Dataset S2 — Ago.pdb, the average structure of the simulated ternary system of miRNA-mRNA-Ago. (0.17 MB ZIP) [file pcbi.1000866.s002.zip]

Archive with 1 entries (1 files):
- Dataset S2.pdb
