# Supplementary material for: Mechanism of MicroRNA-Target Interaction: Molecular Dynamics Simulations and Thermodynamics Analysis
Source: PLoS Comput Biol. 2010 Jul 29;6(7):e1000866. doi: 10.1371/journal.pcbi.1000866 (PMC2912339; doi:10.1371/journal.pcbi.1000866)
Supplement: Dataset S2 — Ago.pdb, the average structure of the simulated ternary system of miRNA-mRNA-Ago. (0.17 MB ZIP) [file pcbi.1000866.s002.zip › Dataset S2.pdb]

TITLE     NUCLEIC ACID BINDING PROTEIN/DNA/RNA in water
REMARK    THIS IS A SIMULATION BOX
CRYST1  105.971  105.971  105.971  90.00  90.00  90.00 P 1           1
MODEL        1
ATOM      1  N   GLY     1      70.170  46.360  71.780  1.00  0.00
ATOM      2  CA  GLY     1      68.990  47.140  71.550  1.00  0.00
ATOM      3  HA1 GLY     1      68.460  47.450  72.410  1.00  0.00
ATOM      4  HA2 GLY     1      68.250  46.500  71.140  1.00  0.00
ATOM      5  C   GLY     1      69.270  48.360  70.710  1.00  0.00
ATOM      6  O   GLY     1      68.450  48.830  69.930  1.00  0.00
ATOM      7  N   LYP     2      70.560  48.760  70.770  1.00  0.00
ATOM      8  H   LYP     2      71.140  48.250  71.420  1.00  0.00
ATOM      9  CA  LYP     2      71.170  49.940  70.170  1.00  0.00
ATOM     10  HA  LYP     2      70.620  50.250  69.360  1.00  0.00
ATOM     11  CB  LYP     2      71.120  51.180  71.120  1.00  0.00
ATOM     12  HB1 LYP     2      71.390  52.100  70.680  1.00  0.00
ATOM     13  HB2 LYP     2      71.850  51.020  71.940  1.00  0.00
ATOM     14  CG  LYP     2      69.780  51.530  71.790  1.00  0.00
ATOM     15  HG1 LYP     2      69.360  50.700  72.350  1.00  0.00
ATOM     16  HG2 LYP     2      69.080  51.720  71.030  1.00  0.00
ATOM     17  CD  LYP     2      69.630  52.640  72.850  1.00  0.00
ATOM     18  HD1 LYP     2      70.470  52.520  73.540  1.00  0.00
ATOM     19  HD2 LYP     2      68.680  52.570  73.420  1.00  0.00
ATOM     20  CE  LYP     2      69.700  54.060  72.260  1.00  0.00
ATOM     21  HE1 LYP     2      68.750  54.510  71.820  1.00  0.00
ATOM     22  HE2 LYP     2      70.430  54.150  71.400  1.00  0.00
ATOM     23  NZ  LYP     2      69.980  54.990  73.440  1.00  0.00
ATOM     24  HZ1 LYP     2      70.930  54.940  73.860  1.00  0.00
ATOM     25  HZ2 LYP     2      69.820  56.000  73.240  1.00  0.00
ATOM     26  HZ3 LYP     2      69.380  54.840  74.240  1.00  0.00
ATOM     27  C   LYP     2      72.590  49.710  69.570  1.00  0.00
ATOM     28  O   LYP     2      73.330  48.820  70.040  1.00  0.00
ATOM     29  N   THR     3      72.850  50.450  68.470  1.00  0.00
ATOM     30  H   THR     3      72.190  51.170  68.130  1.00  0.00
ATOM     31  CA  THR     3      74.090  50.390  67.720  1.00  0.00
ATOM     32  HA  THR     3      74.990  50.530  68.400  1.00  0.00
ATOM     33  CB  THR     3      74.170  49.030  67.060  1.00  0.00
ATOM     34  HB  THR     3      73.920  48.200  67.740  1.00  0.00
ATOM     35  CG2 THR     3      73.220  48.810  65.870  1.00  0.00
ATOM     36 1HG2 THR     3      72.950  47.770  65.720  1.00  0.00
ATOM     37 2HG2 THR     3      72.290  49.340  66.190  1.00  0.00
ATOM     38 3HG2 THR     3      73.630  49.220  64.930  1.00  0.00
ATOM     39  OG1 THR     3      75.490  48.860  66.660  1.00  0.00
ATOM     40  HG1 THR     3      76.120  48.810  67.380  1.00  0.00
ATOM     41  C   THR     3      74.220  51.590  66.790  1.00  0.00
ATOM     42  O   THR     3      73.420  52.510  66.880  1.00  0.00
ATOM     43  N   GLU     4      75.240  51.700  65.970  1.00  0.00
ATOM     44  H   GLU     4      75.860  50.930  65.940  1.00  0.00
ATOM     45  CA  GLU     4      75.490  52.690  64.880  1.00  0.00
ATOM     46  HA  GLU     4      74.660  53.190  64.490  1.00  0.00
ATOM     47  CB  GLU     4      76.480  53.780  65.290  1.00  0.00
ATOM     48  HB1 GLU     4      76.680  54.420  64.380  1.00  0.00
ATOM     49  HB2 GLU     4      77.420  53.230  65.500  1.00  0.00
ATOM     50  CG  GLU     4      76.000  54.580  66.560  1.00  0.00
ATOM     51  HG1 GLU     4      75.740  53.970  67.460  1.00  0.00
ATOM     52  HG2 GLU     4      75.040  55.030  66.200  1.00  0.00
ATOM     53  CD  GLU     4      76.970  55.680  66.990  1.00  0.00
ATOM     54  OE1 GLU     4      77.000  56.700  66.310  1.00  0.00
ATOM     55  OE2 GLU     4      77.750  55.470  67.930  1.00  0.00
ATOM     56  C   GLU     4      76.060  51.910  63.620  1.00  0.00
ATOM     57  O   GLU     4      76.730  50.840  63.760  1.00  0.00
ATOM     58  N   VAL     5      75.810  52.450  62.400  1.00  0.00
ATOM     59  H   VAL     5      75.200  53.300  62.450  1.00  0.00
ATOM     60  CA  VAL     5      76.340  51.950  61.090  1.00  0.00
ATOM     61  HA  VAL     5      77.120  51.220  61.350  1.00  0.00
ATOM     62  CB  VAL     5      75.300  51.210  60.330  1.00  0.00
ATOM     63  HB  VAL     5      75.710  50.980  59.360  1.00  0.00
ATOM     64  CG1 VAL     5      74.820  49.930  61.120  1.00  0.00
ATOM     65 1HG1 VAL     5      74.440  50.200  62.090  1.00  0.00
ATOM     66 2HG1 VAL     5      74.110  49.370  60.530  1.00  0.00
ATOM     67 3HG1 VAL     5      75.670  49.270  61.180  1.00  0.00
ATOM     68  CG2 VAL     5      74.080  52.080  59.990  1.00  0.00
ATOM     69 1HG2 VAL     5      73.230  51.500  59.520  1.00  0.00
ATOM     70 2HG2 VAL     5      73.700  52.560  60.870  1.00  0.00
ATOM     71 3HG2 VAL     5      74.240  52.770  59.140  1.00  0.00
ATOM     72  C   VAL     5      76.920  53.060  60.300  1.00  0.00
ATOM     73  O   VAL     5      76.680  54.210  60.580  1.00  0.00
ATOM     74  N   PHE     6      77.770  52.700  59.330  1.00  0.00
ATOM     75  H   PHE     6      77.810  51.720  59.060  1.00  0.00
ATOM     76  CA  PHE     6      78.210  53.610  58.340  1.00  0.00
ATOM     77  HA  PHE     6      77.930  54.670  58.600  1.00  0.00
ATOM     78  CB  PHE     6      79.760  53.460  58.200  1.00  0.00
ATOM     79  HB1 PHE     6      80.140  54.040  57.250  1.00  0.00
ATOM     80  HB2 PHE     6      79.980  52.450  57.970  1.00  0.00
ATOM     81  CG  PHE     6      80.620  53.910  59.380  1.00  0.00
ATOM     82  CD1 PHE     6      80.580  55.310  59.710  1.00  0.00
ATOM     83  HD1 PHE     6      79.950  55.950  59.150  1.00  0.00
ATOM     84  CE1 PHE     6      81.430  55.800  60.690  1.00  0.00
ATOM     85  HE1 PHE     6      81.480  56.850  60.890  1.00  0.00
ATOM     86  CZ  PHE     6      82.290  54.930  61.410  1.00  0.00
ATOM     87  HZ  PHE     6      82.840  55.300  62.260  1.00  0.00
ATOM     88  CE2 PHE     6      82.290  53.530  61.110  1.00  0.00
ATOM     89  HE2 PHE     6      82.900  52.890  61.720  1.00  0.00
ATOM     90  CD2 PHE     6      81.480  53.010  60.080  1.00  0.00
ATOM     91  HD2 PHE     6      81.550  51.950  59.800  1.00  0.00
ATOM     92  C   PHE     6      77.450  53.430  56.980  1.00  0.00
ATOM     93  O   PHE     6      77.050  52.300  56.630  1.00  0.00
ATOM     94  N   LEU     7      77.430  54.440  56.170  1.00  0.00
ATOM     95  H   LEU     7      77.860  55.300  56.470  1.00  0.00
ATOM     96  CA  LEU     7      76.770  54.370  54.860  1.00  0.00
ATOM     97  HA  LEU     7      76.300  53.420  54.610  1.00  0.00
ATOM     98  CB  LEU     7      75.560  55.320  54.790  1.00  0.00
ATOM     99  HB1 LEU     7      75.040  55.190  53.820  1.00  0.00
ATOM    100  HB2 LEU     7      76.030  56.330  54.860  1.00  0.00
ATOM    101  CG  LEU     7      74.520  55.230  55.970  1.00  0.00
ATOM    102  HG  LEU     7      75.070  55.480  56.870  1.00  0.00
ATOM    103  CD1 LEU     7      73.400  56.210  55.800  1.00  0.00
ATOM    104 1HD1 LEU     7      73.640  57.210  55.520  1.00  0.00
ATOM    105 2HD1 LEU     7      72.790  55.790  54.970  1.00  0.00
ATOM    106 3HD1 LEU     7      72.790  56.230  56.700  1.00  0.00
ATOM    107  CD2 LEU     7      73.860  53.870  56.060  1.00  0.00
ATOM    108 1HD2 LEU     7      73.110  53.860  56.890  1.00  0.00
ATOM    109 2HD2 LEU     7      73.380  53.640  55.150  1.00  0.00
ATOM    110 3HD2 LEU     7      74.680  53.180  56.300  1.00  0.00
ATOM    111  C   LEU     7      77.860  54.640  53.770  1.00  0.00
ATOM    112  O   LEU     7      79.030  55.000  54.000  1.00  0.00
ATOM    113  N   ASN     8      77.370  54.540  52.560  1.00  0.00
ATOM    114  H   ASN     8      76.420  54.300  52.380  1.00  0.00
ATOM    115  CA  ASN     8      78.160  54.860  51.410  1.00  0.00
ATOM    116  HA  ASN     8      79.250  54.710  51.650  1.00  0.00
ATOM    117  CB  ASN     8      77.830  53.770  50.330  1.00  0.00
ATOM    118  HB1 ASN     8      77.860  52.720  50.630  1.00  0.00
ATOM    119  HB2 ASN     8      78.540  53.790  49.540  1.00  0.00
ATOM    120  CG  ASN     8      76.420  53.980  49.700  1.00  0.00
ATOM    121  OD1 ASN     8      75.350  53.910  50.300  1.00  0.00
ATOM    122  ND2 ASN     8      76.510  54.430  48.520  1.00  0.00
ATOM    123 1HD2 ASN     8      77.390  54.370  48.010  1.00  0.00
ATOM    124 2HD2 ASN     8      75.580  54.320  48.090  1.00  0.00
ATOM    125  C   ASN     8      77.830  56.340  50.930  1.00  0.00
ATOM    126  O   ASN     8      78.130  56.750  49.780  1.00  0.00
ATOM    127  N   ARG     9      77.200  57.090  51.800  1.00  0.00
ATOM    128  H   ARG     9      77.020  56.600  52.620  1.00  0.00
ATOM    129  CA  ARG     9      77.060  58.530  51.790  1.00  0.00
ATOM    130  HA  ARG     9      77.080  58.930  50.740  1.00  0.00
ATOM    131  CB  ARG     9      75.760  59.030  52.430  1.00  0.00
ATOM    132  HB1 ARG     9      75.680  60.110  52.330  1.00  0.00
ATOM    133  HB2 ARG     9      75.690  58.640  53.480  1.00  0.00
ATOM    134  CG  ARG     9      74.560  58.410  51.620  1.00  0.00
ATOM    135  HG1 ARG     9      74.570  57.350  51.790  1.00  0.00
ATOM    136  HG2 ARG     9      74.630  58.620  50.510  1.00  0.00
ATOM    137  CD  ARG     9      73.250  59.060  52.160  1.00  0.00
ATOM    138  HD1 ARG     9      73.350  60.140  52.350  1.00  0.00
ATOM    139  HD2 ARG     9      73.100  58.450  53.100  1.00  0.00
ATOM    140  NE  ARG     9      72.160  58.790  51.240  1.00  0.00
ATOM    141  HE  ARG     9      72.380  58.130  50.530  1.00  0.00
ATOM    142  CZ  ARG     9      70.950  59.310  51.230  1.00  0.00
ATOM    143  NH1 ARG     9      70.620  60.100  52.210  1.00  0.00
ATOM    144 1HH1 ARG     9      71.200  60.250  52.950  1.00  0.00
ATOM    145 2HH1 ARG     9      69.630  60.320  52.260  1.00  0.00
ATOM    146  NH2 ARG     9      70.060  58.970  50.320  1.00  0.00
ATOM    147 1HH2 ARG     9      70.320  58.340  49.530  1.00  0.00
ATOM    148 2HH2 ARG     9      69.170  59.350  50.310  1.00  0.00
ATOM    149  C   ARG     9      78.250  59.230  52.460  1.00  0.00
ATOM    150  O   ARG     9      78.750  58.740  53.430  1.00  0.00
ATOM    151  N   PHE    10      78.640  60.400  51.920  1.00  0.00
ATOM    152  H   PHE    10      78.030  60.800  51.270  1.00  0.00
ATOM    153  CA  PHE    10      79.880  61.140  52.350  1.00  0.00
ATOM    154  HA  PHE    10      80.120  60.910  53.330  1.00  0.00
ATOM    155  CB  PHE    10      80.940  60.750  51.270  1.00  0.00
ATOM    156  HB1 PHE    10      81.790  61.440  51.290  1.00  0.00
ATOM    157  HB2 PHE    10      80.450  60.850  50.300  1.00  0.00
ATOM    158  CG  PHE    10      81.460  59.330  51.400  1.00  0.00
ATOM    159  CD1 PHE    10      80.920  58.250  50.650  1.00  0.00
ATOM    160  HD1 PHE    10      80.110  58.430  49.850  1.00  0.00
ATOM    161  CE1 PHE    10      81.330  56.930  50.910  1.00  0.00
ATOM    162  HE1 PHE    10      80.840  56.230  50.370  1.00  0.00
ATOM    163  CZ  PHE    10      82.330  56.680  51.760  1.00  0.00
ATOM    164  HZ  PHE    10      82.630  55.600  51.840  1.00  0.00
ATOM    165  CE2 PHE    10      82.950  57.740  52.470  1.00  0.00
ATOM    166  HE2 PHE    10      83.810  57.570  53.110  1.00  0.00
ATOM    167  CD2 PHE    10      82.540  59.070  52.270  1.00  0.00
ATOM    168  HD2 PHE    10      83.160  59.850  52.750  1.00  0.00
ATOM    169  C   PHE    10      79.650  62.620  52.300  1.00  0.00
ATOM    170  O   PHE    10      78.980  63.100  51.390  1.00  0.00
ATOM    171  N   ALA    11      80.220  63.370  53.240  1.00  0.00
ATOM    172  H   ALA    11      80.970  62.990  53.780  1.00  0.00
ATOM    173  CA  ALA    11      79.990  64.840  53.360  1.00  0.00
ATOM    174  HA  ALA    11      79.140  65.050  52.750  1.00  0.00
ATOM    175  CB  ALA    11      79.560  64.980  54.860  1.00  0.00
ATOM    176  HB1 ALA    11      80.380  64.640  55.440  1.00  0.00
ATOM    177  HB2 ALA    11      79.320  66.030  55.190  1.00  0.00
ATOM    178  HB3 ALA    11      78.700  64.290  54.970  1.00  0.00
ATOM    179  C   ALA    11      81.270  65.600  52.970  1.00  0.00
ATOM    180  O   ALA    11      82.300  65.020  52.710  1.00  0.00
ATOM    181  N   LEU    12      81.170  66.900  52.690  1.00  0.00
ATOM    182  H   LEU    12      80.350  67.340  52.870  1.00  0.00
ATOM    183  CA  LEU    12      82.270  67.690  52.060  1.00  0.00
ATOM    184  HA  LEU    12      83.170  67.100  52.070  1.00  0.00
ATOM    185  CB  LEU    12      81.850  67.870  50.580  1.00  0.00
ATOM    186  HB1 LEU    12      82.520  68.680  50.160  1.00  0.00
ATOM    187  HB2 LEU    12      80.820  68.190  50.430  1.00  0.00
ATOM    188  CG  LEU    12      81.990  66.490  49.850  1.00  0.00
ATOM    189  HG  LEU    12      81.590  65.660  50.410  1.00  0.00
ATOM    190  CD1 LEU    12      81.240  66.540  48.510  1.00  0.00
ATOM    191 1HD1 LEU    12      81.780  67.240  47.900  1.00  0.00
ATOM    192 2HD1 LEU    12      81.480  65.620  47.980  1.00  0.00
ATOM    193 3HD1 LEU    12      80.220  66.750  48.720  1.00  0.00
ATOM    194  CD2 LEU    12      83.400  66.000  49.510  1.00  0.00
ATOM    195 1HD2 LEU    12      83.390  65.080  48.880  1.00  0.00
ATOM    196 2HD2 LEU    12      83.980  66.790  49.070  1.00  0.00
ATOM    197 3HD2 LEU    12      83.840  65.840  50.510  1.00  0.00
ATOM    198  C   LEU    12      82.460  69.090  52.610  1.00  0.00
ATOM    199  O   LEU    12      83.400  69.320  53.230  1.00  0.00
ATOM    200  N   ARG    13      81.530  69.970  52.500  1.00  0.00
ATOM    201  H   ARG    13      80.630  69.780  52.030  1.00  0.00
ATOM    202  CA  ARG    13      81.820  71.420  52.680  1.00  0.00
ATOM    203  HA  ARG    13      82.280  71.470  53.710  1.00  0.00
ATOM    204  CB  ARG    13      82.840  71.870  51.590  1.00  0.00
ATOM    205  HB1 ARG    13      82.450  71.500  50.630  1.00  0.00
ATOM    206  HB2 ARG    13      83.690  71.250  51.820  1.00  0.00
ATOM    207  CG  ARG    13      83.190  73.380  51.580  1.00  0.00
ATOM    208  HG1 ARG    13      83.450  73.680  52.580  1.00  0.00
ATOM    209  HG2 ARG    13      82.330  74.090  51.470  1.00  0.00
ATOM    210  CD  ARG    13      84.330  73.870  50.650  1.00  0.00
ATOM    211  HD1 ARG    13      85.110  73.130  50.820  1.00  0.00
ATOM    212  HD2 ARG    13      84.560  74.890  51.070  1.00  0.00
ATOM    213  NE  ARG    13      83.940  74.010  49.240  1.00  0.00
ATOM    214  HE  ARG    13      84.440  73.550  48.540  1.00  0.00
ATOM    215  CZ  ARG    13      83.080  74.880  48.800  1.00  0.00
ATOM    216  NH1 ARG    13      82.470  75.740  49.580  1.00  0.00
ATOM    217 1HH1 ARG    13      82.590  75.770  50.560  1.00  0.00
ATOM    218 2HH1 ARG    13      81.680  76.200  49.220  1.00  0.00
ATOM    219  NH2 ARG    13      82.820  74.960  47.520  1.00  0.00
ATOM    220 1HH2 ARG    13      83.260  74.350  46.850  1.00  0.00
ATOM    221 2HH2 ARG    13      82.330  75.730  47.110  1.00  0.00
ATOM    222  C   ARG    13      80.610  72.360  52.620  1.00  0.00
ATOM    223  O   ARG    13      79.970  72.460  51.560  1.00  0.00
ATOM    224  N   PRO    14      80.320  73.140  53.710  1.00  0.00
ATOM    225  CD  PRO    14      80.790  72.920  55.130  1.00  0.00
ATOM    226  HD1 PRO    14      81.790  73.360  55.270  1.00  0.00
ATOM    227  HD2 PRO    14      80.790  71.900  55.430  1.00  0.00
ATOM    228  CG  PRO    14      79.830  73.690  55.990  1.00  0.00
ATOM    229  HG1 PRO    14      80.240  74.030  56.920  1.00  0.00
ATOM    230  HG2 PRO    14      79.010  73.060  56.260  1.00  0.00
ATOM    231  CB  PRO    14      79.450  74.860  55.110  1.00  0.00
ATOM    232  HB1 PRO    14      80.250  75.560  55.080  1.00  0.00
ATOM    233  HB2 PRO    14      78.630  75.440  55.400  1.00  0.00
ATOM    234  CA  PRO    14      79.260  74.190  53.770  1.00  0.00
ATOM    235  HA  PRO    14      78.280  73.820  53.820  1.00  0.00
ATOM    236  C   PRO    14      79.410  75.090  52.550  1.00  0.00
ATOM    237  O   PRO    14      80.520  75.500  52.270  1.00  0.00
ATOM    238  N   LEU    15      78.290  75.450  51.890  1.00  0.00
ATOM    239  H   LEU    15      77.370  75.130  52.200  1.00  0.00
ATOM    240  CA  LEU    15      78.310  76.530  50.930  1.00  0.00
ATOM    241  HA  LEU    15      79.070  76.260  50.180  1.00  0.00
ATOM    242  CB  LEU    15      76.930  76.650  50.210  1.00  0.00
ATOM    243  HB1 LEU    15      76.720  77.630  49.760  1.00  0.00
ATOM    244  HB2 LEU    15      76.010  76.460  50.840  1.00  0.00
ATOM    245  CG  LEU    15      76.890  75.660  48.950  1.00  0.00
ATOM    246  HG  LEU    15      77.710  75.960  48.340  1.00  0.00
ATOM    247  CD1 LEU    15      77.010  74.190  49.430  1.00  0.00
ATOM    248 1HD1 LEU    15      76.320  74.120  50.230  1.00  0.00
ATOM    249 2HD1 LEU    15      76.750  73.600  48.570  1.00  0.00
ATOM    250 3HD1 LEU    15      78.000  73.930  49.670  1.00  0.00
ATOM    251  CD2 LEU    15      75.580  75.850  48.250  1.00  0.00
ATOM    252 1HD2 LEU    15      75.620  75.180  47.470  1.00  0.00
ATOM    253 2HD2 LEU    15      74.650  75.520  48.770  1.00  0.00
ATOM    254 3HD2 LEU    15      75.480  76.870  47.820  1.00  0.00
ATOM    255  C   LEU    15      78.760  77.900  51.520  1.00  0.00
ATOM    256  O   LEU    15      78.470  78.300  52.690  1.00  0.00
ATOM    257  N   ASN    16      79.430  78.630  50.690  1.00  0.00
ATOM    258  H   ASN    16      79.770  78.240  49.810  1.00  0.00
ATOM    259  CA  ASN    16      79.810  79.980  51.110  1.00  0.00
ATOM    260  HA  ASN    16      80.230  80.000  52.130  1.00  0.00
ATOM    261  CB  ASN    16      80.920  80.530  50.130  1.00  0.00
ATOM    262  HB1 ASN    16      80.510  80.470  49.070  1.00  0.00
ATOM    263  HB2 ASN    16      81.760  79.910  50.170  1.00  0.00
ATOM    264  CG  ASN    16      81.410  81.970  50.300  1.00  0.00
ATOM    265  OD1 ASN    16      80.680  82.900  50.050  1.00  0.00
ATOM    266  ND2 ASN    16      82.540  82.090  50.930  1.00  0.00
ATOM    267 1HD2 ASN    16      82.980  81.220  51.180  1.00  0.00
ATOM    268 2HD2 ASN    16      82.730  82.980  51.300  1.00  0.00
ATOM    269  C   ASN    16      78.540  80.890  51.060  1.00  0.00
ATOM    270  O   ASN    16      77.770  80.570  50.200  1.00  0.00
ATOM    271  N   PRO    17      78.340  81.930  51.910  1.00  0.00
ATOM    272  CD  PRO    17      79.270  82.340  52.930  1.00  0.00
ATOM    273  HD1 PRO    17      80.230  82.640  52.550  1.00  0.00
ATOM    274  HD2 PRO    17      79.370  81.590  53.700  1.00  0.00
ATOM    275  CG  PRO    17      78.610  83.540  53.600  1.00  0.00
ATOM    276  HG1 PRO    17      79.280  84.210  54.010  1.00  0.00
ATOM    277  HG2 PRO    17      78.070  83.100  54.390  1.00  0.00
ATOM    278  CB  PRO    17      77.900  84.180  52.450  1.00  0.00
ATOM    279  HB1 PRO    17      78.670  84.760  51.900  1.00  0.00
ATOM    280  HB2 PRO    17      77.160  84.920  52.810  1.00  0.00
ATOM    281  CA  PRO    17      77.290  82.970  51.680  1.00  0.00
ATOM    282  HA  PRO    17      76.420  82.660  52.170  1.00  0.00
ATOM    283  C   PRO    17      76.920  83.370  50.220  1.00  0.00
ATOM    284  O   PRO    17      75.800  83.800  50.030  1.00  0.00
ATOM    285  N   GLU    18      77.890  83.240  49.280  1.00  0.00
ATOM    286  H   GLU    18      78.820  83.040  49.620  1.00  0.00
ATOM    287  CA  GLU    18      77.740  83.520  47.830  1.00  0.00
ATOM    288  HA  GLU    18      76.970  84.250  47.500  1.00  0.00
ATOM    289  CB  GLU    18      78.960  84.190  47.190  1.00  0.00
ATOM    290  HB1 GLU    18      78.880  84.140  46.080  1.00  0.00
ATOM    291  HB2 GLU    18      79.850  83.740  47.550  1.00  0.00
ATOM    292  CG  GLU    18      79.040  85.730  47.550  1.00  0.00
ATOM    293  HG1 GLU    18      79.210  85.750  48.630  1.00  0.00
ATOM    294  HG2 GLU    18      78.090  86.200  47.340  1.00  0.00
ATOM    295  CD  GLU    18      80.200  86.450  46.940  1.00  0.00
ATOM    296  OE1 GLU    18      81.160  85.810  46.380  1.00  0.00
ATOM    297  OE2 GLU    18      80.270  87.710  47.060  1.00  0.00
ATOM    298  C   GLU    18      77.280  82.310  46.950  1.00  0.00
ATOM    299  O   GLU    18      76.470  82.560  46.040  1.00  0.00
ATOM    300  N   GLU    19      77.920  81.170  47.130  1.00  0.00
ATOM    301  H   GLU    19      78.620  81.120  47.880  1.00  0.00
ATOM    302  CA  GLU    19      77.380  79.870  46.560  1.00  0.00
ATOM    303  HA  GLU    19      77.380  79.950  45.490  1.00  0.00
ATOM    304  CB  GLU    19      78.290  78.720  47.010  1.00  0.00
ATOM    305  HB1 GLU    19      77.900  77.910  46.490  1.00  0.00
ATOM    306  HB2 GLU    19      78.170  78.530  48.130  1.00  0.00
ATOM    307  CG  GLU    19      79.790  78.860  46.610  1.00  0.00
ATOM    308  HG1 GLU    19      80.250  79.810  46.920  1.00  0.00
ATOM    309  HG2 GLU    19      79.930  78.780  45.540  1.00  0.00
ATOM    310  CD  GLU    19      80.510  77.650  47.220  1.00  0.00
ATOM    311  OE1 GLU    19      80.820  76.720  46.490  1.00  0.00
ATOM    312  OE2 GLU    19      80.880  77.680  48.410  1.00  0.00
ATOM    313  C   GLU    19      75.970  79.630  47.070  1.00  0.00
ATOM    314  O   GLU    19      75.190  79.120  46.310  1.00  0.00
ATOM    315  N   LEU    20      75.660  79.970  48.310  1.00  0.00
ATOM    316  H   LEU    20      76.400  80.190  48.920  1.00  0.00
ATOM    317  CA  LEU    20      74.300  80.000  48.840  1.00  0.00
ATOM    318  HA  LEU    20      73.860  79.000  48.720  1.00  0.00
ATOM    319  CB  LEU    20      74.480  80.290  50.350  1.00  0.00
ATOM    320  HB1 LEU    20      74.840  81.310  50.360  1.00  0.00
ATOM    321  HB2 LEU    20      75.240  79.590  50.730  1.00  0.00
ATOM    322  CG  LEU    20      73.210  80.300  51.230  1.00  0.00
ATOM    323  HG  LEU    20      72.460  81.030  50.920  1.00  0.00
ATOM    324  CD1 LEU    20      72.630  78.930  51.000  1.00  0.00
ATOM    325 1HD1 LEU    20      73.400  78.170  51.150  1.00  0.00
ATOM    326 2HD1 LEU    20      71.820  78.880  51.700  1.00  0.00
ATOM    327 3HD1 LEU    20      72.360  78.780  49.970  1.00  0.00
ATOM    328  CD2 LEU    20      73.600  80.560  52.640  1.00  0.00
ATOM    329 1HD2 LEU    20      74.520  80.010  52.880  1.00  0.00
ATOM    330 2HD2 LEU    20      73.720  81.600  52.780  1.00  0.00
ATOM    331 3HD2 LEU    20      72.860  80.260  53.370  1.00  0.00
ATOM    332  C   LEU    20      73.420  81.050  48.210  1.00  0.00
ATOM    333  O   LEU    20      72.200  81.000  48.420  1.00  0.00
ATOM    334  N   ARG    21      73.930  82.070  47.430  1.00  0.00
ATOM    335  H   ARG    21      74.930  82.050  47.270  1.00  0.00
ATOM    336  CA  ARG    21      73.080  83.050  46.680  1.00  0.00
ATOM    337  HA  ARG    21      72.010  82.730  46.760  1.00  0.00
ATOM    338  CB  ARG    21      73.100  84.450  47.310  1.00  0.00
ATOM    339  HB1 ARG    21      72.450  85.100  46.670  1.00  0.00
ATOM    340  HB2 ARG    21      74.220  84.860  47.330  1.00  0.00
ATOM    341  CG  ARG    21      72.660  84.470  48.740  1.00  0.00
ATOM    342  HG1 ARG    21      73.210  83.660  49.320  1.00  0.00
ATOM    343  HG2 ARG    21      71.610  84.290  48.800  1.00  0.00
ATOM    344  CD  ARG    21      72.920  85.770  49.510  1.00  0.00
ATOM    345  HD1 ARG    21      72.490  86.570  48.950  1.00  0.00
ATOM    346  HD2 ARG    21      73.940  86.050  49.510  1.00  0.00
ATOM    347  NE  ARG    21      72.480  85.870  50.890  1.00  0.00
ATOM    348  HE  ARG    21      71.770  86.630  51.000  1.00  0.00
ATOM    349  CZ  ARG    21      73.000  85.340  51.960  1.00  0.00
ATOM    350  NH1 ARG    21      74.010  84.520  51.980  1.00  0.00
ATOM    351 1HH1 ARG    21      74.470  84.280  51.100  1.00  0.00
ATOM    352 2HH1 ARG    21      74.260  83.970  52.780  1.00  0.00
ATOM    353  NH2 ARG    21      72.430  85.460  53.090  1.00  0.00
ATOM    354 1HH2 ARG    21      71.440  85.690  53.270  1.00  0.00
ATOM    355 2HH2 ARG    21      72.870  84.920  53.840  1.00  0.00
ATOM    356  C   ARG    21      73.360  83.020  45.150  1.00  0.00
ATOM    357  O   ARG    21      73.940  84.000  44.610  1.00  0.00
ATOM    358  N   PRO    22      72.940  81.970  44.380  1.00  0.00
ATOM    359  CD  PRO    22      72.280  80.730  44.860  1.00  0.00
ATOM    360  HD1 PRO    22      71.370  80.970  45.380  1.00  0.00
ATOM    361  HD2 PRO    22      72.890  80.170  45.560  1.00  0.00
ATOM    362  CG  PRO    22      71.850  79.850  43.680  1.00  0.00
ATOM    363  HG1 PRO    22      70.820  79.510  43.840  1.00  0.00
ATOM    364  HG2 PRO    22      72.490  79.000  43.480  1.00  0.00
ATOM    365  CB  PRO    22      71.820  80.900  42.580  1.00  0.00
ATOM    366  HB1 PRO    22      70.860  81.360  42.640  1.00  0.00
ATOM    367  HB2 PRO    22      72.040  80.380  41.680  1.00  0.00
ATOM    368  CA  PRO    22      72.940  81.930  42.910  1.00  0.00
ATOM    369  HA  PRO    22      73.840  81.370  42.590  1.00  0.00
ATOM    370  C   PRO    22      72.580  83.240  42.210  1.00  0.00
ATOM    371  O   PRO    22      71.700  83.950  42.650  1.00  0.00
ATOM    372  N   TRP    23      73.200  83.530  41.100  1.00  0.00
ATOM    373  H   TRP    23      73.820  82.830  40.630  1.00  0.00
ATOM    374  CA  TRP    23      72.770  84.660  40.160  1.00  0.00
ATOM    375  HA  TRP    23      72.710  85.580  40.710  1.00  0.00
ATOM    376  CB  TRP    23      73.860  84.900  39.080  1.00  0.00
ATOM    377  HB1 TRP    23      73.830  85.890  38.630  1.00  0.00
ATOM    378  HB2 TRP    23      73.720  84.150  38.320  1.00  0.00
ATOM    379  CG  TRP    23      75.260  84.850  39.530  1.00  0.00
ATOM    380  CD1 TRP    23      76.100  83.790  39.620  1.00  0.00
ATOM    381  HD1 TRP    23      75.870  82.780  39.330  1.00  0.00
ATOM    382  NE1 TRP    23      77.310  84.260  40.120  1.00  0.00
ATOM    383  HE1 TRP    23      78.060  83.600  40.260  1.00  0.00
ATOM    384  CE2 TRP    23      77.440  85.620  40.080  1.00  0.00
ATOM    385  CZ2 TRP    23      78.480  86.500  40.290  1.00  0.00
ATOM    386  HZ2 TRP    23      79.490  86.060  40.590  1.00  0.00
ATOM    387  CH2 TRP    23      78.200  87.830  40.350  1.00  0.00
ATOM    388  HH2 TRP    23      79.030  88.510  40.540  1.00  0.00
ATOM    389  CZ3 TRP    23      76.850  88.240  40.210  1.00  0.00
ATOM    390  HZ3 TRP    23      76.690  89.330  40.210  1.00  0.00
ATOM    391  CE3 TRP    23      75.800  87.350  40.110  1.00  0.00
ATOM    392  HE3 TRP    23      74.800  87.630  40.060  1.00  0.00
ATOM    393  CD2 TRP    23      76.060  86.000  39.890  1.00  0.00
ATOM    394  C   TRP    23      71.300  84.600  39.640  1.00  0.00
ATOM    395  O   TRP    23      70.730  83.500  39.470  1.00  0.00
ATOM    396  N   ARG    24      70.710  85.740  39.230  1.00  0.00
ATOM    397  H   ARG    24      71.240  86.610  39.230  1.00  0.00
ATOM    398  CA  ARG    24      69.450  85.740  38.620  1.00  0.00
ATOM    399  HA  ARG    24      69.150  84.770  38.280  1.00  0.00
ATOM    400  CB  ARG    24      68.480  86.280  39.640  1.00  0.00
ATOM    401  HB1 ARG    24      68.880  87.230  39.920  1.00  0.00
ATOM    402  HB2 ARG    24      68.430  85.720  40.520  1.00  0.00
ATOM    403  CG  ARG    24      67.040  86.540  39.170  1.00  0.00
ATOM    404  HG1 ARG    24      67.090  87.300  38.380  1.00  0.00
ATOM    405  HG2 ARG    24      66.540  87.000  40.100  1.00  0.00
ATOM    406  CD  ARG    24      66.160  85.470  38.550  1.00  0.00
ATOM    407  HD1 ARG    24      66.000  84.740  39.310  1.00  0.00
ATOM    408  HD2 ARG    24      66.630  85.010  37.620  1.00  0.00
ATOM    409  NE  ARG    24      64.920  86.030  38.070  1.00  0.00
ATOM    410  HE  ARG    24      64.720  86.990  38.440  1.00  0.00
ATOM    411  CZ  ARG    24      63.880  85.450  37.430  1.00  0.00
ATOM    412  NH1 ARG    24      62.820  86.130  37.030  1.00  0.00
ATOM    413 1HH1 ARG    24      62.750  87.160  36.970  1.00  0.00
ATOM    414 2HH1 ARG    24      61.890  85.610  36.990  1.00  0.00
ATOM    415  NH2 ARG    24      63.720  84.210  37.350  1.00  0.00
ATOM    416 1HH2 ARG    24      64.330  83.650  37.900  1.00  0.00
ATOM    417 2HH2 ARG    24      62.830  83.890  37.060  1.00  0.00
ATOM    418  C   ARG    24      69.430  86.550  37.240  1.00  0.00
ATOM    419  O   ARG    24      69.870  87.650  37.240  1.00  0.00
ATOM    420  N   LEU    25      68.820  86.000  36.190  1.00  0.00
ATOM    421  H   LEU    25      68.560  85.010  36.310  1.00  0.00
ATOM    422  CA  LEU    25      68.680  86.540  34.830  1.00  0.00
ATOM    423  HA  LEU    25      68.730  87.610  34.850  1.00  0.00
ATOM    424  CB  LEU    25      69.750  85.910  33.920  1.00  0.00
ATOM    425  HB1 LEU    25      69.650  86.490  33.000  1.00  0.00
ATOM    426  HB2 LEU    25      69.380  84.850  33.610  1.00  0.00
ATOM    427  CG  LEU    25      71.210  85.880  34.380  1.00  0.00
ATOM    428  HG  LEU    25      71.340  86.720  34.930  1.00  0.00
ATOM    429  CD1 LEU    25      71.570  84.740  35.300  1.00  0.00
ATOM    430 1HD1 LEU    25      71.380  83.780  34.760  1.00  0.00
ATOM    431 2HD1 LEU    25      72.650  84.930  35.590  1.00  0.00
ATOM    432 3HD1 LEU    25      70.940  84.600  36.170  1.00  0.00
ATOM    433  CD2 LEU    25      72.140  85.790  33.210  1.00  0.00
ATOM    434 1HD2 LEU    25      72.010  84.810  32.810  1.00  0.00
ATOM    435 2HD2 LEU    25      72.040  86.570  32.480  1.00  0.00
ATOM    436 3HD2 LEU    25      73.160  85.880  33.610  1.00  0.00
ATOM    437  C   LEU    25      67.310  86.430  34.330  1.00  0.00
ATOM    438  O   LEU    25      66.510  85.640  34.790  1.00  0.00
ATOM    439  N   GLU    26      67.150  87.080  33.190  1.00  0.00
ATOM    440  H   GLU    26      67.950  87.680  32.860  1.00  0.00
ATOM    441  CA  GLU    26      66.040  86.770  32.280  1.00  0.00
ATOM    442  HA  GLU    26      65.560  85.870  32.570  1.00  0.00
ATOM    443  CB  GLU    26      65.090  87.970  32.250  1.00  0.00
ATOM    444  HB1 GLU    26      64.500  87.980  31.390  1.00  0.00
ATOM    445  HB2 GLU    26      65.660  88.880  32.220  1.00  0.00
ATOM    446  CG  GLU    26      64.090  88.080  33.490  1.00  0.00
ATOM    447  HG1 GLU    26      64.670  88.050  34.450  1.00  0.00
ATOM    448  HG2 GLU    26      63.430  87.220  33.500  1.00  0.00
ATOM    449  CD  GLU    26      63.220  89.360  33.330  1.00  0.00
ATOM    450  OE1 GLU    26      63.050  89.910  32.210  1.00  0.00
ATOM    451  OE2 GLU    26      62.580  89.760  34.370  1.00  0.00
ATOM    452  C   GLU    26      66.520  86.640  30.850  1.00  0.00
ATOM    453  O   GLU    26      67.720  86.820  30.630  1.00  0.00
ATOM    454  N   VAL    27      65.650  86.170  29.940  1.00  0.00
ATOM    455  H   VAL    27      64.720  86.030  30.260  1.00  0.00
ATOM    456  CA  VAL    27      66.020  85.590  28.610  1.00  0.00
ATOM    457  HA  VAL    27      67.050  85.830  28.330  1.00  0.00
ATOM    458  CB  VAL    27      65.930  84.090  28.690  1.00  0.00
ATOM    459  HB  VAL    27      64.800  83.800  28.560  1.00  0.00
ATOM    460  CG1 VAL    27      66.800  83.490  27.600  1.00  0.00
ATOM    461 1HG1 VAL    27      66.990  82.410  27.680  1.00  0.00
ATOM    462 2HG1 VAL    27      66.460  83.840  26.610  1.00  0.00
ATOM    463 3HG1 VAL    27      67.850  83.900  27.760  1.00  0.00
ATOM    464  CG2 VAL    27      66.480  83.460  29.960  1.00  0.00
ATOM    465 1HG2 VAL    27      67.480  83.810  30.110  1.00  0.00
ATOM    466 2HG2 VAL    27      65.890  83.730  30.810  1.00  0.00
ATOM    467 3HG2 VAL    27      66.480  82.390  29.990  1.00  0.00
ATOM    468  C   VAL    27      65.050  86.010  27.490  1.00  0.00
ATOM    469  O   VAL    27      63.860  86.190  27.780  1.00  0.00
ATOM    470  N   VAL    28      65.470  86.170  26.280  1.00  0.00
ATOM    471  H   VAL    28      66.470  86.270  25.960  1.00  0.00
ATOM    472  CA  VAL    28      64.600  86.230  25.100  1.00  0.00
ATOM    473  HA  VAL    28      63.560  85.790  25.310  1.00  0.00
ATOM    474  CB  VAL    28      64.400  87.660  24.610  1.00  0.00
ATOM    475  HB  VAL    28      63.950  88.210  25.400  1.00  0.00
ATOM    476  CG1 VAL    28      65.720  88.340  24.170  1.00  0.00
ATOM    477 1HG1 VAL    28      65.580  89.420  24.170  1.00  0.00
ATOM    478 2HG1 VAL    28      66.380  88.200  25.050  1.00  0.00
ATOM    479 3HG1 VAL    28      66.210  88.000  23.230  1.00  0.00
ATOM    480  CG2 VAL    28      63.470  87.670  23.420  1.00  0.00
ATOM    481 1HG2 VAL    28      62.560  87.330  23.700  1.00  0.00
ATOM    482 2HG2 VAL    28      63.220  88.640  23.140  1.00  0.00
ATOM    483 3HG2 VAL    28      63.800  87.080  22.580  1.00  0.00
ATOM    484  C   VAL    28      65.120  85.330  23.960  1.00  0.00
ATOM    485  O   VAL    28      66.300  85.300  23.650  1.00  0.00
ATOM    486  N   LEU    29      64.170  84.740  23.180  1.00  0.00
ATOM    487  H   LEU    29      63.210  85.060  23.290  1.00  0.00
ATOM    488  CA  LEU    29      64.440  83.820  21.980  1.00  0.00
ATOM    489  HA  LEU    29      65.530  83.770  21.820  1.00  0.00
ATOM    490  CB  LEU    29      63.790  82.480  22.210  1.00  0.00
ATOM    491  HB1 LEU    29      63.900  81.910  21.310  1.00  0.00
ATOM    492  HB2 LEU    29      62.790  82.680  22.400  1.00  0.00
ATOM    493  CG  LEU    29      64.400  81.480  23.200  1.00  0.00
ATOM    494  HG  LEU    29      65.480  81.360  23.030  1.00  0.00
ATOM    495  CD1 LEU    29      64.320  81.990  24.620  1.00  0.00
ATOM    496 1HD1 LEU    29      65.000  82.860  24.750  1.00  0.00
ATOM    497 2HD1 LEU    29      63.240  82.240  24.860  1.00  0.00
ATOM    498 3HD1 LEU    29      64.680  81.270  25.360  1.00  0.00
ATOM    499  CD2 LEU    29      63.650  80.180  23.210  1.00  0.00
ATOM    500 1HD2 LEU    29      63.570  79.680  22.270  1.00  0.00
ATOM    501 2HD2 LEU    29      64.190  79.510  23.890  1.00  0.00
ATOM    502 3HD2 LEU    29      62.610  80.390  23.400  1.00  0.00
ATOM    503  C   LEU    29      63.870  84.460  20.730  1.00  0.00
ATOM    504  O   LEU    29      62.730  85.000  20.780  1.00  0.00
ATOM    505  N   ASP    30      64.520  84.290  19.570  1.00  0.00
ATOM    506  H   ASP    30      65.430  83.830  19.570  1.00  0.00
ATOM    507  CA  ASP    30      64.330  85.070  18.350  1.00  0.00
ATOM    508  HA  ASP    30      63.300  85.460  18.200  1.00  0.00
ATOM    509  CB  ASP    30      65.270  86.270  18.500  1.00  0.00
ATOM    510  HB1 ASP    30      66.250  85.850  18.720  1.00  0.00
ATOM    511  HB2 ASP    30      64.880  86.860  19.350  1.00  0.00
ATOM    512  CG  ASP    30      65.200  87.080  17.210  1.00  0.00
ATOM    513  OD1 ASP    30      64.100  87.560  16.850  1.00  0.00
ATOM    514  OD2 ASP    30      66.240  87.230  16.510  1.00  0.00
ATOM    515  C   ASP    30      64.590  84.300  17.060  1.00  0.00
ATOM    516  O   ASP    30      65.750  84.060  16.730  1.00  0.00
ATOM    517  N   PRO    31      63.560  83.970  16.290  1.00  0.00
ATOM    518  CD  PRO    31      63.730  83.200  15.130  1.00  0.00
ATOM    519  HD1 PRO    31      64.550  82.440  15.110  1.00  0.00
ATOM    520  HD2 PRO    31      64.050  83.950  14.410  1.00  0.00
ATOM    521  CG  PRO    31      62.340  82.690  14.600  1.00  0.00
ATOM    522  HG1 PRO    31      62.100  81.750  15.210  1.00  0.00
ATOM    523  HG2 PRO    31      62.410  82.750  13.550  1.00  0.00
ATOM    524  CB  PRO    31      61.400  83.800  15.180  1.00  0.00
ATOM    525  HB1 PRO    31      60.240  83.550  15.390  1.00  0.00
ATOM    526  HB2 PRO    31      61.440  84.670  14.460  1.00  0.00
ATOM    527  CA  PRO    31      62.110  84.280  16.450  1.00  0.00
ATOM    528  HA  PRO    31      61.890  85.340  16.480  1.00  0.00
ATOM    529  C   PRO    31      61.600  83.600  17.720  1.00  0.00
ATOM    530  O   PRO    31      62.050  82.490  17.990  1.00  0.00
ATOM    531  N   PRO    32      60.580  84.170  18.380  1.00  0.00
ATOM    532  CD  PRO    32      60.090  85.510  18.100  1.00  0.00
ATOM    533  HD1 PRO    32      60.050  85.680  17.040  1.00  0.00
ATOM    534  HD2 PRO    32      60.780  86.170  18.520  1.00  0.00
ATOM    535  CG  PRO    32      58.750  85.540  18.810  1.00  0.00
ATOM    536  HG1 PRO    32      57.810  85.180  18.220  1.00  0.00
ATOM    537  HG2 PRO    32      58.520  86.510  19.210  1.00  0.00
ATOM    538  CB  PRO    32      58.970  84.630  20.010  1.00  0.00
ATOM    539  HB1 PRO    32      58.040  84.140  20.370  1.00  0.00
ATOM    540  HB2 PRO    32      59.350  85.130  20.880  1.00  0.00
ATOM    541  CA  PRO    32      59.970  83.590  19.560  1.00  0.00
ATOM    542  HA  PRO    32      60.770  83.500  20.280  1.00  0.00
ATOM    543  C   PRO    32      59.350  82.220  19.120  1.00  0.00
ATOM    544  O   PRO    32      58.480  82.230  18.250  1.00  0.00
ATOM    545  N   PRO    33      59.690  81.030  19.700  1.00  0.00
ATOM    546  CD  PRO    33      60.660  80.960  20.810  1.00  0.00
ATOM    547  HD1 PRO    33      60.220  81.250  21.740  1.00  0.00
ATOM    548  HD2 PRO    33      61.450  81.690  20.540  1.00  0.00
ATOM    549  CG  PRO    33      61.110  79.480  20.830  1.00  0.00
ATOM    550  HG1 PRO    33      61.370  79.030  21.840  1.00  0.00
ATOM    551  HG2 PRO    33      62.000  79.430  20.150  1.00  0.00
ATOM    552  CB  PRO    33      59.940  78.710  20.140  1.00  0.00
ATOM    553  HB1 PRO    33      59.400  78.190  20.910  1.00  0.00
ATOM    554  HB2 PRO    33      60.320  77.970  19.420  1.00  0.00
ATOM    555  CA  PRO    33      59.150  79.720  19.330  1.00  0.00
ATOM    556  HA  PRO    33      59.330  79.640  18.300  1.00  0.00
ATOM    557  C   PRO    33      57.650  79.610  19.560  1.00  0.00
ATOM    558  O   PRO    33      57.130  80.400  20.290  1.00  0.00
ATOM    559  N   GLY    34      57.020  78.550  19.070  1.00  0.00
ATOM    560  H   GLY    34      57.530  78.060  18.360  1.00  0.00
ATOM    561  CA  GLY    34      55.700  78.010  19.400  1.00  0.00
ATOM    562  HA1 GLY    34      55.500  77.240  18.690  1.00  0.00
ATOM    563  HA2 GLY    34      55.010  78.850  19.210  1.00  0.00
ATOM    564  C   GLY    34      55.530  77.490  20.860  1.00  0.00
ATOM    565  O   GLY    34      56.400  76.930  21.490  1.00  0.00
ATOM    566  N   ARG    35      54.340  77.720  21.340  1.00  0.00
ATOM    567  H   ARG    35      53.630  78.020  20.680  1.00  0.00
ATOM    568  CA  ARG    35      53.890  77.520  22.780  1.00  0.00
ATOM    569  HA  ARG    35      54.540  78.090  23.410  1.00  0.00
ATOM    570  CB  ARG    35      52.440  78.010  22.910  1.00  0.00
ATOM    571  HB1 ARG    35      51.880  77.600  22.070  1.00  0.00
ATOM    572  HB2 ARG    35      52.450  79.090  22.780  1.00  0.00
ATOM    573  CG  ARG    35      51.720  77.660  24.250  1.00  0.00
ATOM    574  HG1 ARG    35      52.410  77.840  25.090  1.00  0.00
ATOM    575  HG2 ARG    35      51.300  76.670  24.310  1.00  0.00
ATOM    576  CD  ARG    35      50.510  78.550  24.540  1.00  0.00
ATOM    577  HD1 ARG    35      50.330  78.380  25.570  1.00  0.00
ATOM    578  HD2 ARG    35      49.700  78.120  23.970  1.00  0.00
ATOM    579  NE  ARG    35      50.720  79.980  24.270  1.00  0.00
ATOM    580  HE  ARG    35      51.500  80.300  23.730  1.00  0.00
ATOM    581  CZ  ARG    35      49.990  81.010  24.590  1.00  0.00
ATOM    582  NH1 ARG    35      48.740  80.940  25.040  1.00  0.00
ATOM    583 1HH1 ARG    35      48.420  80.060  25.350  1.00  0.00
ATOM    584 2HH1 ARG    35      48.220  81.740  25.230  1.00  0.00
ATOM    585  NH2 ARG    35      50.390  82.200  24.220  1.00  0.00
ATOM    586 1HH2 ARG    35      51.290  82.340  23.750  1.00  0.00
ATOM    587 2HH2 ARG    35      49.800  83.060  24.410  1.00  0.00
ATOM    588  C   ARG    35      54.010  76.080  23.240  1.00  0.00
ATOM    589  O   ARG    35      53.890  75.790  24.390  1.00  0.00
ATOM    590  N   GLU    36      54.240  75.060  22.370  1.00  0.00
ATOM    591  H   GLU    36      54.390  75.310  21.410  1.00  0.00
ATOM    592  CA  GLU    36      54.640  73.690  22.830  1.00  0.00
ATOM    593  HA  GLU    36      54.330  73.510  23.860  1.00  0.00
ATOM    594  CB  GLU    36      54.040  72.630  21.890  1.00  0.00
ATOM    595  HB1 GLU    36      54.520  72.670  20.900  1.00  0.00
ATOM    596  HB2 GLU    36      52.940  72.900  21.890  1.00  0.00
ATOM    597  CG  GLU    36      54.100  71.170  22.370  1.00  0.00
ATOM    598  HG1 GLU    36      53.550  70.950  23.280  1.00  0.00
ATOM    599  HG2 GLU    36      55.220  71.010  22.510  1.00  0.00
ATOM    600  CD  GLU    36      53.480  70.120  21.370  1.00  0.00
ATOM    601  OE1 GLU    36      54.250  69.240  20.950  1.00  0.00
ATOM    602  OE2 GLU    36      52.280  70.190  20.980  1.00  0.00
ATOM    603  C   GLU    36      56.180  73.510  23.120  1.00  0.00
ATOM    604  O   GLU    36      56.720  72.520  23.630  1.00  0.00
ATOM    605  N   GLU    37      57.020  74.510  22.710  1.00  0.00
ATOM    606  H   GLU    37      56.590  75.360  22.330  1.00  0.00
ATOM    607  CA  GLU    37      58.510  74.330  22.780  1.00  0.00
ATOM    608  HA  GLU    37      58.660  73.630  23.550  1.00  0.00
ATOM    609  CB  GLU    37      59.140  73.750  21.550  1.00  0.00
ATOM    610  HB1 GLU    37      58.660  72.770  21.330  1.00  0.00
ATOM    611  HB2 GLU    37      60.190  73.480  21.620  1.00  0.00
ATOM    612  CG  GLU    37      59.060  74.710  20.320  1.00  0.00
ATOM    613  HG1 GLU    37      60.040  74.660  19.900  1.00  0.00
ATOM    614  HG2 GLU    37      58.830  75.690  20.690  1.00  0.00
ATOM    615  CD  GLU    37      58.070  74.390  19.230  1.00  0.00
ATOM    616  OE1 GLU    37      57.620  73.230  19.270  1.00  0.00
ATOM    617  OE2 GLU    37      57.620  75.300  18.450  1.00  0.00
ATOM    618  C   GLU    37      59.300  75.460  23.410  1.00  0.00
ATOM    619  O   GLU    37      60.450  75.270  23.720  1.00  0.00
ATOM    620  N   VAL    38      58.640  76.600  23.800  1.00  0.00
ATOM    621  H   VAL    38      57.680  76.690  23.510  1.00  0.00
ATOM    622  CA  VAL    38      59.280  77.830  24.430  1.00  0.00
ATOM    623  HA  VAL    38      60.020  78.130  23.660  1.00  0.00
ATOM    624  CB  VAL    38      58.300  78.960  24.700  1.00  0.00
ATOM    625  HB  VAL    38      58.670  79.610  25.410  1.00  0.00
ATOM    626  CG1 VAL    38      57.970  79.830  23.540  1.00  0.00
ATOM    627 1HG1 VAL    38      58.060  79.290  22.690  1.00  0.00
ATOM    628 2HG1 VAL    38      56.950  80.170  23.670  1.00  0.00
ATOM    629 3HG1 VAL    38      58.730  80.650  23.380  1.00  0.00
ATOM    630  CG2 VAL    38      57.010  78.470  25.470  1.00  0.00
ATOM    631 1HG2 VAL    38      56.280  79.260  25.430  1.00  0.00
ATOM    632 2HG2 VAL    38      56.650  77.560  24.950  1.00  0.00
ATOM    633 3HG2 VAL    38      57.260  78.260  26.570  1.00  0.00
ATOM    634  C   VAL    38      59.990  77.490  25.810  1.00  0.00
ATOM    635  O   VAL    38      61.030  78.070  26.140  1.00  0.00
ATOM    636  N   TYR    39      59.460  76.480  26.550  1.00  0.00
ATOM    637  H   TYR    39      58.550  76.030  26.260  1.00  0.00
ATOM    638  CA  TYR    39      60.000  76.030  27.870  1.00  0.00
ATOM    639  HA  TYR    39      60.510  76.850  28.300  1.00  0.00
ATOM    640  CB  TYR    39      58.920  75.710  28.840  1.00  0.00
ATOM    641  HB1 TYR    39      58.280  74.860  28.490  1.00  0.00
ATOM    642  HB2 TYR    39      58.270  76.580  28.850  1.00  0.00
ATOM    643  CG  TYR    39      59.370  75.400  30.240  1.00  0.00
ATOM    644  CD1 TYR    39      59.890  76.410  31.000  1.00  0.00
ATOM    645  HD1 TYR    39      59.950  77.410  30.550  1.00  0.00
ATOM    646  CE1 TYR    39      60.050  76.160  32.390  1.00  0.00
ATOM    647  HE1 TYR    39      60.220  76.910  33.100  1.00  0.00
ATOM    648  CZ  TYR    39      59.870  74.920  32.950  1.00  0.00
ATOM    649  OH  TYR    39      60.360  74.780  34.230  1.00  0.00
ATOM    650  HH  TYR    39      60.370  73.840  34.520  1.00  0.00
ATOM    651  CE2 TYR    39      59.350  73.880  32.120  1.00  0.00
ATOM    652  HE2 TYR    39      59.180  72.910  32.520  1.00  0.00
ATOM    653  CD2 TYR    39      59.070  74.160  30.820  1.00  0.00
ATOM    654  HD2 TYR    39      58.700  73.380  30.170  1.00  0.00
ATOM    655  C   TYR    39      61.050  74.930  27.710  1.00  0.00
ATOM    656  O   TYR    39      62.090  75.110  28.330  1.00  0.00
ATOM    657  N   PRO    40      60.810  73.830  26.950  1.00  0.00
ATOM    658  CD  PRO    40      59.520  73.240  26.500  1.00  0.00
ATOM    659  HD1 PRO    40      59.370  73.580  25.440  1.00  0.00
ATOM    660  HD2 PRO    40      58.730  73.370  27.260  1.00  0.00
ATOM    661  CG  PRO    40      59.790  71.750  26.230  1.00  0.00
ATOM    662  HG1 PRO    40      59.070  71.310  25.540  1.00  0.00
ATOM    663  HG2 PRO    40      59.800  71.120  27.160  1.00  0.00
ATOM    664  CB  PRO    40      61.210  71.940  25.640  1.00  0.00
ATOM    665  HB1 PRO    40      61.170  72.480  24.640  1.00  0.00
ATOM    666  HB2 PRO    40      61.730  71.020  25.450  1.00  0.00
ATOM    667  CA  PRO    40      61.850  72.860  26.670  1.00  0.00
ATOM    668  HA  PRO    40      62.090  72.320  27.580  1.00  0.00
ATOM    669  C   PRO    40      63.090  73.480  26.060  1.00  0.00
ATOM    670  O   PRO    40      64.220  73.130  26.460  1.00  0.00
ATOM    671  N   LEU    41      62.960  74.430  25.110  1.00  0.00
ATOM    672  H   LEU    41      62.020  74.710  24.840  1.00  0.00
ATOM    673  CA  LEU    41      64.070  75.130  24.430  1.00  0.00
ATOM    674  HA  LEU    41      64.860  74.340  24.240  1.00  0.00
ATOM    675  CB  LEU    41      63.720  75.810  23.150  1.00  0.00
ATOM    676  HB1 LEU    41      64.450  76.460  22.900  1.00  0.00
ATOM    677  HB2 LEU    41      62.830  76.420  23.270  1.00  0.00
ATOM    678  CG  LEU    41      63.480  74.830  21.930  1.00  0.00
ATOM    679  HG  LEU    41      63.000  74.040  22.310  1.00  0.00
ATOM    680  CD1 LEU    41      62.800  75.440  20.680  1.00  0.00
ATOM    681 1HD1 LEU    41      62.470  74.610  20.090  1.00  0.00
ATOM    682 2HD1 LEU    41      61.920  76.060  20.950  1.00  0.00
ATOM    683 3HD1 LEU    41      63.470  76.020  20.090  1.00  0.00
ATOM    684  CD2 LEU    41      64.820  74.190  21.540  1.00  0.00
ATOM    685 1HD2 LEU    41      64.700  73.620  20.650  1.00  0.00
ATOM    686 2HD2 LEU    41      65.600  74.980  21.350  1.00  0.00
ATOM    687 3HD2 LEU    41      65.230  73.520  22.260  1.00  0.00
ATOM    688  C   LEU    41      64.790  76.120  25.390  1.00  0.00
ATOM    689  O   LEU    41      65.940  76.520  25.170  1.00  0.00
ATOM    690  N   LEU    42      64.130  76.650  26.460  1.00  0.00
ATOM    691  H   LEU    42      63.150  76.330  26.560  1.00  0.00
ATOM    692  CA  LEU    42      64.710  77.420  27.490  1.00  0.00
ATOM    693  HA  LEU    42      65.240  78.220  26.990  1.00  0.00
ATOM    694  CB  LEU    42      63.630  77.980  28.370  1.00  0.00
ATOM    695  HB1 LEU    42      63.420  77.230  29.170  1.00  0.00
ATOM    696  HB2 LEU    42      62.780  78.230  27.750  1.00  0.00
ATOM    697  CG  LEU    42      64.120  79.220  29.110  1.00  0.00
ATOM    698  HG  LEU    42      65.020  78.860  29.690  1.00  0.00
ATOM    699  CD1 LEU    42      64.380  80.420  28.160  1.00  0.00
ATOM    700 1HD1 LEU    42      63.650  80.290  27.290  1.00  0.00
ATOM    701 2HD1 LEU    42      64.240  81.430  28.690  1.00  0.00
ATOM    702 3HD1 LEU    42      65.380  80.210  27.830  1.00  0.00
ATOM    703  CD2 LEU    42      63.130  79.480  30.240  1.00  0.00
ATOM    704 1HD2 LEU    42      62.880  78.530  30.770  1.00  0.00
ATOM    705 2HD2 LEU    42      63.470  80.300  30.800  1.00  0.00
ATOM    706 3HD2 LEU    42      62.240  79.920  29.800  1.00  0.00
ATOM    707  C   LEU    42      65.740  76.620  28.350  1.00  0.00
ATOM    708  O   LEU    42      66.800  77.100  28.710  1.00  0.00
ATOM    709  N   ALA    43      65.420  75.330  28.640  1.00  0.00
ATOM    710  H   ALA    43      64.630  74.890  28.230  1.00  0.00
ATOM    711  CA  ALA    43      66.390  74.360  29.160  1.00  0.00
ATOM    712  HA  ALA    43      66.810  74.730  30.110  1.00  0.00
ATOM    713  CB  ALA    43      65.650  73.020  29.440  1.00  0.00
ATOM    714  HB1 ALA    43      65.400  72.520  28.480  1.00  0.00
ATOM    715  HB2 ALA    43      66.280  72.370  30.110  1.00  0.00
ATOM    716  HB3 ALA    43      64.770  73.150  29.990  1.00  0.00
ATOM    717  C   ALA    43      67.620  74.230  28.240  1.00  0.00
ATOM    718  O   ALA    43      68.710  73.960  28.730  1.00  0.00
ATOM    719  N   GLN    44      67.540  74.430  26.870  1.00  0.00
ATOM    720  H   GLN    44      66.580  74.670  26.480  1.00  0.00
ATOM    721  CA  GLN    44      68.700  74.290  25.910  1.00  0.00
ATOM    722  HA  GLN    44      69.330  73.390  26.170  1.00  0.00
ATOM    723  CB  GLN    44      68.040  73.990  24.510  1.00  0.00
ATOM    724  HB1 GLN    44      67.740  74.950  24.080  1.00  0.00
ATOM    725  HB2 GLN    44      67.130  73.410  24.840  1.00  0.00
ATOM    726  CG  GLN    44      68.930  73.240  23.530  1.00  0.00
ATOM    727  HG1 GLN    44      69.840  73.870  23.440  1.00  0.00
ATOM    728  HG2 GLN    44      68.370  73.330  22.660  1.00  0.00
ATOM    729  CD  GLN    44      69.320  71.850  23.960  1.00  0.00
ATOM    730  OE1 GLN    44      70.270  71.600  24.660  1.00  0.00
ATOM    731  NE2 GLN    44      68.790  70.830  23.360  1.00  0.00
ATOM    732 1HE2 GLN    44      68.040  70.960  22.620  1.00  0.00
ATOM    733 2HE2 GLN    44      69.170  69.910  23.520  1.00  0.00
ATOM    734  C   GLN    44      69.520  75.560  25.890  1.00  0.00
ATOM    735  O   GLN    44      70.710  75.530  25.650  1.00  0.00
ATOM    736  N   VAL    45      68.960  76.750  26.130  1.00  0.00
ATOM    737  H   VAL    45      67.960  76.720  26.220  1.00  0.00
ATOM    738  CA  VAL    45      69.670  78.000  26.310  1.00  0.00
ATOM    739  HA  VAL    45      70.440  78.170  25.560  1.00  0.00
ATOM    740  CB  VAL    45      68.730  79.150  26.200  1.00  0.00
ATOM    741  HB  VAL    45      67.950  78.920  26.880  1.00  0.00
ATOM    742  CG1 VAL    45      69.500  80.400  26.530  1.00  0.00
ATOM    743 1HG1 VAL    45      69.680  80.520  27.600  1.00  0.00
ATOM    744 2HG1 VAL    45      70.360  80.520  25.850  1.00  0.00
ATOM    745 3HG1 VAL    45      68.740  81.210  26.240  1.00  0.00
ATOM    746  CG2 VAL    45      68.090  79.310  24.770  1.00  0.00
ATOM    747 1HG2 VAL    45      68.890  79.450  24.090  1.00  0.00
ATOM    748 2HG2 VAL    45      67.530  78.460  24.490  1.00  0.00
ATOM    749 3HG2 VAL    45      67.310  80.090  24.780  1.00  0.00
ATOM    750  C   VAL    45      70.400  78.010  27.680  1.00  0.00
ATOM    751  O   VAL    45      71.600  78.350  27.760  1.00  0.00
ATOM    752  N   ALA    46      69.810  77.510  28.730  1.00  0.00
ATOM    753  H   ALA    46      68.830  77.280  28.660  1.00  0.00
ATOM    754  CA  ALA    46      70.480  77.170  30.000  1.00  0.00
ATOM    755  HA  ALA    46      70.820  78.050  30.490  1.00  0.00
ATOM    756  CB  ALA    46      69.460  76.620  30.910  1.00  0.00
ATOM    757  HB1 ALA    46      68.680  77.290  31.180  1.00  0.00
ATOM    758  HB2 ALA    46      69.070  75.710  30.450  1.00  0.00
ATOM    759  HB3 ALA    46      69.900  76.350  31.820  1.00  0.00
ATOM    760  C   ALA    46      71.730  76.230  29.890  1.00  0.00
ATOM    761  O   ALA    46      72.710  76.440  30.640  1.00  0.00
ATOM    762  N   ARG    47      71.770  75.330  28.910  1.00  0.00
ATOM    763  H   ARG    47      70.950  75.230  28.350  1.00  0.00
ATOM    764  CA  ARG    47      72.980  74.540  28.690  1.00  0.00
ATOM    765  HA  ARG    47      73.430  74.210  29.680  1.00  0.00
ATOM    766  CB  ARG    47      72.520  73.230  28.000  1.00  0.00
ATOM    767  HB1 ARG    47      73.410  72.640  27.750  1.00  0.00
ATOM    768  HB2 ARG    47      71.930  73.560  27.200  1.00  0.00
ATOM    769  CG  ARG    47      71.760  72.390  29.020  1.00  0.00
ATOM    770  HG1 ARG    47      70.890  73.080  29.370  1.00  0.00
ATOM    771  HG2 ARG    47      72.540  72.200  29.750  1.00  0.00
ATOM    772  CD  ARG    47      71.270  71.070  28.450  1.00  0.00
ATOM    773  HD1 ARG    47      72.090  70.550  27.940  1.00  0.00
ATOM    774  HD2 ARG    47      70.470  71.240  27.730  1.00  0.00
ATOM    775  NE  ARG    47      70.760  70.220  29.530  1.00  0.00
ATOM    776  HE  ARG    47      71.170  69.290  29.630  1.00  0.00
ATOM    777  CZ  ARG    47      69.610  70.440  30.120  1.00  0.00
ATOM    778  NH1 ARG    47      68.860  71.530  30.130  1.00  0.00
ATOM    779 1HH1 ARG    47      69.100  72.310  29.480  1.00  0.00
ATOM    780 2HH1 ARG    47      68.080  71.470  30.690  1.00  0.00
ATOM    781  NH2 ARG    47      69.140  69.470  30.860  1.00  0.00
ATOM    782 1HH2 ARG    47      69.740  68.660  31.050  1.00  0.00
ATOM    783 2HH2 ARG    47      68.230  69.610  31.170  1.00  0.00
ATOM    784  C   ARG    47      74.010  75.310  27.890  1.00  0.00
ATOM    785  O   ARG    47      75.160  74.910  28.020  1.00  0.00
ATOM    786  N   ARG    48      73.720  76.300  27.060  1.00  0.00
ATOM    787  H   ARG    48      72.780  76.440  26.850  1.00  0.00
ATOM    788  CA  ARG    48      74.680  76.940  26.090  1.00  0.00
ATOM    789  HA  ARG    48      75.610  76.380  26.010  1.00  0.00
ATOM    790  CB  ARG    48      73.970  77.120  24.680  1.00  0.00
ATOM    791  HB1 ARG    48      74.600  77.690  23.990  1.00  0.00
ATOM    792  HB2 ARG    48      73.060  77.680  24.800  1.00  0.00
ATOM    793  CG  ARG    48      73.760  75.670  24.180  1.00  0.00
ATOM    794  HG1 ARG    48      73.220  75.070  24.900  1.00  0.00
ATOM    795  HG2 ARG    48      74.720  75.300  23.890  1.00  0.00
ATOM    796  CD  ARG    48      72.960  75.730  22.870  1.00  0.00
ATOM    797  HD1 ARG    48      72.100  76.350  23.030  1.00  0.00
ATOM    798  HD2 ARG    48      72.510  74.820  22.600  1.00  0.00
ATOM    799  NE  ARG    48      73.650  76.320  21.650  1.00  0.00
ATOM    800  HE  ARG    48      73.360  77.270  21.480  1.00  0.00
ATOM    801  CZ  ARG    48      74.640  75.800  21.000  1.00  0.00
ATOM    802  NH1 ARG    48      74.950  74.600  21.300  1.00  0.00
ATOM    803 1HH1 ARG    48      74.410  74.140  22.060  1.00  0.00
ATOM    804 2HH1 ARG    48      75.520  73.920  20.750  1.00  0.00
ATOM    805  NH2 ARG    48      75.250  76.390  19.990  1.00  0.00
ATOM    806 1HH2 ARG    48      74.870  77.240  19.570  1.00  0.00
ATOM    807 2HH2 ARG    48      75.940  75.900  19.420  1.00  0.00
ATOM    808  C   ARG    48      75.200  78.240  26.650  1.00  0.00
ATOM    809  O   ARG    48      76.060  78.910  26.030  1.00  0.00
ATOM    810  N   ALA    49      74.540  78.790  27.720  1.00  0.00
ATOM    811  H   ALA    49      73.700  78.350  27.950  1.00  0.00
ATOM    812  CA  ALA    49      74.880  80.050  28.440  1.00  0.00
ATOM    813  HA  ALA    49      75.180  80.730  27.570  1.00  0.00
ATOM    814  CB  ALA    49      73.630  80.730  28.990  1.00  0.00
ATOM    815  HB1 ALA    49      73.240  80.000  29.710  1.00  0.00
ATOM    816  HB2 ALA    49      73.900  81.600  29.530  1.00  0.00
ATOM    817  HB3 ALA    49      72.870  80.910  28.250  1.00  0.00
ATOM    818  C   ALA    49      76.170  79.930  29.300  1.00  0.00
ATOM    819  O   ALA    49      77.030  80.800  29.340  1.00  0.00
ATOM    820  N   GLY    50      76.200  78.810  30.010  1.00  0.00
ATOM    821  H   GLY    50      75.580  78.030  29.830  1.00  0.00
ATOM    822  CA  GLY    50      77.370  78.410  30.780  1.00  0.00
ATOM    823  HA1 GLY    50      77.430  78.930  31.710  1.00  0.00
ATOM    824  HA2 GLY    50      78.240  78.540  30.090  1.00  0.00
ATOM    825  C   GLY    50      77.370  76.950  31.230  1.00  0.00
ATOM    826  O   GLY    50      76.480  76.110  30.860  1.00  0.00
ATOM    827  N   GLY    51      78.480  76.600  31.870  1.00  0.00
ATOM    828  H   GLY    51      79.220  77.320  31.930  1.00  0.00
ATOM    829  CA  GLY    51      78.840  75.250  32.230  1.00  0.00
ATOM    830  HA1 GLY    51      80.020  75.280  32.440  1.00  0.00
ATOM    831  HA2 GLY    51      78.680  74.560  31.400  1.00  0.00
ATOM    832  C   GLY    51      78.050  74.800  33.420  1.00  0.00
ATOM    833  O   GLY    51      77.790  73.620  33.590  1.00  0.00
ATOM    834  N   VAL    52      77.550  75.770  34.280  1.00  0.00
ATOM    835  H   VAL    52      77.870  76.740  34.160  1.00  0.00
ATOM    836  CA  VAL    52      76.830  75.410  35.490  1.00  0.00
ATOM    837  HA  VAL    52      76.320  74.470  35.470  1.00  0.00
ATOM    838  CB  VAL    52      77.730  75.340  36.760  1.00  0.00
ATOM    839  HB  VAL    52      77.950  76.350  36.950  1.00  0.00
ATOM    840  CG1 VAL    52      77.140  74.710  38.010  1.00  0.00
ATOM    841 1HG1 VAL    52      77.680  74.920  38.950  1.00  0.00
ATOM    842 2HG1 VAL    52      76.180  75.210  38.210  1.00  0.00
ATOM    843 3HG1 VAL    52      76.990  73.650  37.930  1.00  0.00
ATOM    844  CG2 VAL    52      79.100  74.630  36.580  1.00  0.00
ATOM    845 1HG2 VAL    52      79.680  75.410  36.080  1.00  0.00
ATOM    846 2HG2 VAL    52      79.600  74.370  37.500  1.00  0.00
ATOM    847 3HG2 VAL    52      78.890  73.770  35.930  1.00  0.00
ATOM    848  C   VAL    52      75.720  76.410  35.710  1.00  0.00
ATOM    849  O   VAL    52      75.770  77.310  36.520  1.00  0.00
ATOM    850  N   THR    53      74.610  76.240  34.910  1.00  0.00
ATOM    851  H   THR    53      74.750  75.510  34.210  1.00  0.00
ATOM    852  CA  THR    53      73.540  77.150  34.590  1.00  0.00
ATOM    853  HA  THR    53      73.340  78.020  35.330  1.00  0.00
ATOM    854  CB  THR    53      73.810  77.950  33.290  1.00  0.00
ATOM    855  HB  THR    53      73.960  77.370  32.460  1.00  0.00
ATOM    856  CG2 THR    53      72.800  79.020  33.010  1.00  0.00
ATOM    857 1HG2 THR    53      73.100  79.700  32.250  1.00  0.00
ATOM    858 2HG2 THR    53      71.960  78.520  32.690  1.00  0.00
ATOM    859 3HG2 THR    53      72.550  79.610  33.900  1.00  0.00
ATOM    860  OG1 THR    53      75.040  78.630  33.300  1.00  0.00
ATOM    861  HG1 THR    53      75.370  78.590  34.170  1.00  0.00
ATOM    862  C   THR    53      72.200  76.400  34.350  1.00  0.00
ATOM    863  O   THR    53      72.210  75.440  33.640  1.00  0.00
ATOM    864  N   VAL    54      71.070  76.880  34.880  1.00  0.00
ATOM    865  H   VAL    54      71.120  77.770  35.420  1.00  0.00
ATOM    866  CA  VAL    54      69.740  76.140  34.830  1.00  0.00
ATOM    867  HA  VAL    54      69.690  75.480  33.970  1.00  0.00
ATOM    868  CB  VAL    54      69.530  75.310  36.130  1.00  0.00
ATOM    869  HB  VAL    54      68.540  74.870  36.100  1.00  0.00
ATOM    870  CG1 VAL    54      70.600  74.130  36.210  1.00  0.00
ATOM    871 1HG1 VAL    54      70.290  73.350  36.860  1.00  0.00
ATOM    872 2HG1 VAL    54      70.690  73.740  35.170  1.00  0.00
ATOM    873 3HG1 VAL    54      71.550  74.470  36.530  1.00  0.00
ATOM    874  CG2 VAL    54      69.570  76.060  37.470  1.00  0.00
ATOM    875 1HG2 VAL    54      68.690  76.640  37.490  1.00  0.00
ATOM    876 2HG2 VAL    54      69.580  75.420  38.320  1.00  0.00
ATOM    877 3HG2 VAL    54      70.390  76.750  37.480  1.00  0.00
ATOM    878  C   VAL    54      68.500  77.040  34.720  1.00  0.00
ATOM    879  O   VAL    54      68.530  78.240  34.930  1.00  0.00
ATOM    880  N   ARG    55      67.340  76.460  34.400  1.00  0.00
ATOM    881  H   ARG    55      67.390  75.450  34.110  1.00  0.00
ATOM    882  CA  ARG    55      66.050  77.170  34.440  1.00  0.00
ATOM    883  HA  ARG    55      66.180  78.150  34.040  1.00  0.00
ATOM    884  CB  ARG    55      65.040  76.610  33.480  1.00  0.00
ATOM    885  HB1 ARG    55      65.440  76.860  32.500  1.00  0.00
ATOM    886  HB2 ARG    55      64.080  77.100  33.540  1.00  0.00
ATOM    887  CG  ARG    55      64.790  75.100  33.610  1.00  0.00
ATOM    888  HG1 ARG    55      64.450  74.780  34.610  1.00  0.00
ATOM    889  HG2 ARG    55      65.750  74.630  33.300  1.00  0.00
ATOM    890  CD  ARG    55      63.780  74.780  32.500  1.00  0.00
ATOM    891  HD1 ARG    55      64.110  75.020  31.530  1.00  0.00
ATOM    892  HD2 ARG    55      62.810  75.240  32.700  1.00  0.00
ATOM    893  NE  ARG    55      63.590  73.330  32.490  1.00  0.00
ATOM    894  HE  ARG    55      64.170  72.750  33.190  1.00  0.00
ATOM    895  CZ  ARG    55      62.720  72.670  31.830  1.00  0.00
ATOM    896  NH1 ARG    55      62.060  73.090  30.820  1.00  0.00
ATOM    897 1HH1 ARG    55      62.040  74.090  30.610  1.00  0.00
ATOM    898 2HH1 ARG    55      61.500  72.350  30.300  1.00  0.00
ATOM    899  NH2 ARG    55      62.480  71.510  32.280  1.00  0.00
ATOM    900 1HH2 ARG    55      62.940  71.220  33.180  1.00  0.00
ATOM    901 2HH2 ARG    55      61.770  70.870  31.840  1.00  0.00
ATOM    902  C   ARG    55      65.540  77.510  35.860  1.00  0.00
ATOM    903  O   ARG    55      65.680  76.690  36.740  1.00  0.00
ATOM    904  N   MET    56      64.980  78.690  35.990  1.00  0.00
ATOM    905  H   MET    56      64.700  79.220  35.240  1.00  0.00
ATOM    906  CA  MET    56      64.430  79.120  37.340  1.00  0.00
ATOM    907  HA  MET    56      64.380  78.340  38.070  1.00  0.00
ATOM    908  CB  MET    56      65.380  80.190  37.910  1.00  0.00
ATOM    909  HB1 MET    56      65.310  81.080  37.370  1.00  0.00
ATOM    910  HB2 MET    56      66.400  79.730  37.760  1.00  0.00
ATOM    911  CG  MET    56      65.300  80.510  39.380  1.00  0.00
ATOM    912  HG1 MET    56      64.310  80.900  39.650  1.00  0.00
ATOM    913  HG2 MET    56      66.050  81.340  39.530  1.00  0.00
ATOM    914  SD  MET    56      65.820  79.160  40.520  1.00  0.00
ATOM    915  CE  MET    56      64.150  78.550  41.040  1.00  0.00
ATOM    916  HE1 MET    56      63.750  78.090  40.180  1.00  0.00
ATOM    917  HE2 MET    56      64.420  77.870  41.860  1.00  0.00
ATOM    918  HE3 MET    56      63.550  79.310  41.450  1.00  0.00
ATOM    919  C   MET    56      63.040  79.780  37.210  1.00  0.00
ATOM    920  O   MET    56      62.820  81.030  37.230  1.00  0.00
ATOM    921  N   GLY    57      62.040  78.930  36.980  1.00  0.00
ATOM    922  H   GLY    57      62.330  78.020  36.800  1.00  0.00
ATOM    923  CA  GLY    57      60.630  79.270  36.870  1.00  0.00
ATOM    924  HA1 GLY    57      60.370  79.890  37.700  1.00  0.00
ATOM    925  HA2 GLY    57      60.000  78.400  36.750  1.00  0.00
ATOM    926  C   GLY    57      60.230  80.040  35.610  1.00  0.00
ATOM    927  O   GLY    57      59.510  79.480  34.800  1.00  0.00
ATOM    928  N   ASP    58      60.690  81.260  35.480  1.00  0.00
ATOM    929  H   ASP    58      61.350  81.510  36.210  1.00  0.00
ATOM    930  CA  ASP    58      60.220  82.310  34.550  1.00  0.00
ATOM    931  HA  ASP    58      59.760  81.860  33.700  1.00  0.00
ATOM    932  CB  ASP    58      59.310  83.360  35.290  1.00  0.00
ATOM    933  HB1 ASP    58      58.670  82.750  35.920  1.00  0.00
ATOM    934  HB2 ASP    58      58.770  83.970  34.630  1.00  0.00
ATOM    935  CG  ASP    58      60.150  84.330  36.120  1.00  0.00
ATOM    936  OD1 ASP    58      61.050  83.940  36.970  1.00  0.00
ATOM    937  OD2 ASP    58      59.970  85.530  36.050  1.00  0.00
ATOM    938  C   ASP    58      61.510  83.060  33.970  1.00  0.00
ATOM    939  O   ASP    58      61.410  84.010  33.180  1.00  0.00
ATOM    940  N   GLY    59      62.780  82.630  34.460  1.00  0.00
ATOM    941  H   GLY    59      62.780  81.820  35.080  1.00  0.00
ATOM    942  CA  GLY    59      64.040  83.250  34.120  1.00  0.00
ATOM    943  HA1 GLY    59      64.330  84.190  34.730  1.00  0.00
ATOM    944  HA2 GLY    59      64.120  83.690  33.140  1.00  0.00
ATOM    945  C   GLY    59      65.110  82.160  34.330  1.00  0.00
ATOM    946  O   GLY    59      64.760  80.960  34.230  1.00  0.00
ATOM    947  N   LEU    60      66.380  82.540  34.660  1.00  0.00
ATOM    948  H   LEU    60      66.510  83.490  34.700  1.00  0.00
ATOM    949  CA  LEU    60      67.450  81.530  34.850  1.00  0.00
ATOM    950  HA  LEU    60      67.080  80.490  34.800  1.00  0.00
ATOM    951  CB  LEU    60      68.420  81.620  33.690  1.00  0.00
ATOM    952  HB1 LEU    60      69.260  80.950  33.850  1.00  0.00
ATOM    953  HB2 LEU    60      68.770  82.660  33.620  1.00  0.00
ATOM    954  CG  LEU    60      68.040  81.300  32.240  1.00  0.00
ATOM    955  HG  LEU    60      67.210  81.850  31.910  1.00  0.00
ATOM    956  CD1 LEU    60      69.310  81.590  31.370  1.00  0.00
ATOM    957 1HD1 LEU    60      69.110  81.380  30.320  1.00  0.00
ATOM    958 2HD1 LEU    60      69.620  82.610  31.500  1.00  0.00
ATOM    959 3HD1 LEU    60      70.130  80.950  31.710  1.00  0.00
ATOM    960  CD2 LEU    60      67.560  79.850  32.160  1.00  0.00
ATOM    961 1HD2 LEU    60      68.430  79.350  32.630  1.00  0.00
ATOM    962 2HD2 LEU    60      66.660  79.780  32.720  1.00  0.00
ATOM    963 3HD2 LEU    60      67.370  79.530  31.110  1.00  0.00
ATOM    964  C   LEU    60      68.210  81.700  36.210  1.00  0.00
ATOM    965  O   LEU    60      67.850  82.640  37.010  1.00  0.00
ATOM    966  N   ALA    61      69.100  80.800  36.470  1.00  0.00
ATOM    967  H   ALA    61      69.120  79.940  35.980  1.00  0.00
ATOM    968  CA  ALA    61      69.980  80.980  37.600  1.00  0.00
ATOM    969  HA  ALA    61      70.250  82.050  37.720  1.00  0.00
ATOM    970  CB  ALA    61      69.340  80.420  38.910  1.00  0.00
ATOM    971  HB1 ALA    61      70.100  80.320  39.660  1.00  0.00
ATOM    972  HB2 ALA    61      68.710  81.110  39.370  1.00  0.00
ATOM    973  HB3 ALA    61      68.810  79.450  38.770  1.00  0.00
ATOM    974  C   ALA    61      71.320  80.200  37.230  1.00  0.00
ATOM    975  O   ALA    61      71.320  79.420  36.300  1.00  0.00
ATOM    976  N   SER    62      72.350  80.380  38.050  1.00  0.00
ATOM    977  H   SER    62      72.260  80.990  38.800  1.00  0.00
ATOM    978  CA  SER    62      73.700  79.930  37.730  1.00  0.00
ATOM    979  HA  SER    62      73.660  78.880  37.530  1.00  0.00
ATOM    980  CB  SER    62      74.230  80.740  36.480  1.00  0.00
ATOM    981  HB1 SER    62      73.410  81.030  35.820  1.00  0.00
ATOM    982  HB2 SER    62      74.960  80.130  35.960  1.00  0.00
ATOM    983  OG  SER    62      74.720  81.870  37.050  1.00  0.00
ATOM    984  HG  SER    62      75.450  82.170  36.460  1.00  0.00
ATOM    985  C   SER    62      74.650  79.990  38.950  1.00  0.00
ATOM    986  O   SER    62      74.380  80.760  39.870  1.00  0.00
ATOM    987  N   TRP    63      75.780  79.240  38.850  1.00  0.00
ATOM    988  H   TRP    63      75.830  78.680  38.010  1.00  0.00
ATOM    989  CA  TRP    63      76.970  79.410  39.680  1.00  0.00
ATOM    990  HA  TRP    63      76.840  80.220  40.270  1.00  0.00
ATOM    991  CB  TRP    63      77.340  78.210  40.510  1.00  0.00
ATOM    992  HB1 TRP    63      78.220  78.450  40.990  1.00  0.00
ATOM    993  HB2 TRP    63      77.510  77.420  39.800  1.00  0.00
ATOM    994  CG  TRP    63      76.360  77.800  41.580  1.00  0.00
ATOM    995  CD1 TRP    63      75.560  78.610  42.330  1.00  0.00
ATOM    996  HD1 TRP    63      75.530  79.730  42.290  1.00  0.00
ATOM    997  NE1 TRP    63      75.090  77.880  43.380  1.00  0.00
ATOM    998  HE1 TRP    63      74.700  78.310  44.180  1.00  0.00
ATOM    999  CE2 TRP    63      75.300  76.540  43.250  1.00  0.00
ATOM   1000  CZ2 TRP    63      74.990  75.460  44.100  1.00  0.00
ATOM   1001  HZ2 TRP    63      74.450  75.530  45.000  1.00  0.00
ATOM   1002  CH2 TRP    63      75.520  74.210  43.940  1.00  0.00
ATOM   1003  HH2 TRP    63      75.250  73.410  44.600  1.00  0.00
ATOM   1004  CZ3 TRP    63      76.400  73.970  42.830  1.00  0.00
ATOM   1005  HZ3 TRP    63      76.930  73.120  42.590  1.00  0.00
ATOM   1006  CE3 TRP    63      76.710  75.120  41.950  1.00  0.00
ATOM   1007  HE3 TRP    63      77.340  74.920  41.120  1.00  0.00
ATOM   1008  CD2 TRP    63      76.180  76.450  42.130  1.00  0.00
ATOM   1009  C   TRP    63      78.130  79.910  38.710  1.00  0.00
ATOM   1010  O   TRP    63      79.080  80.480  39.240  1.00  0.00
ATOM   1011  N   SER    64      77.950  79.860  37.350  1.00  0.00
ATOM   1012  H   SER    64      77.170  79.320  37.020  1.00  0.00
ATOM   1013  CA  SER    64      78.820  80.410  36.320  1.00  0.00
ATOM   1014  HA  SER    64      79.850  80.000  36.460  1.00  0.00
ATOM   1015  CB  SER    64      78.400  79.920  34.890  1.00  0.00
ATOM   1016  HB1 SER    64      79.160  80.340  34.210  1.00  0.00
ATOM   1017  HB2 SER    64      77.380  80.290  34.670  1.00  0.00
ATOM   1018  OG  SER    64      78.330  78.530  34.910  1.00  0.00
ATOM   1019  HG  SER    64      79.220  78.130  35.150  1.00  0.00
ATOM   1020  C   SER    64      78.640  81.910  36.340  1.00  0.00
ATOM   1021  O   SER    64      77.580  82.450  36.050  1.00  0.00
ATOM   1022  N   PRO    65      79.660  82.700  36.810  1.00  0.00
ATOM   1023  CD  PRO    65      80.960  82.150  37.320  1.00  0.00
ATOM   1024  HD1 PRO    65      81.560  81.830  36.460  1.00  0.00
ATOM   1025  HD2 PRO    65      80.910  81.350  38.040  1.00  0.00
ATOM   1026  CG  PRO    65      81.610  83.310  38.010  1.00  0.00
ATOM   1027  HG1 PRO    65      82.740  83.280  38.020  1.00  0.00
ATOM   1028  HG2 PRO    65      81.300  83.350  39.080  1.00  0.00
ATOM   1029  CB  PRO    65      81.010  84.610  37.250  1.00  0.00
ATOM   1030  HB1 PRO    65      81.600  84.720  36.350  1.00  0.00
ATOM   1031  HB2 PRO    65      81.070  85.510  37.870  1.00  0.00
ATOM   1032  CA  PRO    65      79.570  84.150  36.880  1.00  0.00
ATOM   1033  HA  PRO    65      78.820  84.240  37.680  1.00  0.00
ATOM   1034  C   PRO    65      79.140  84.860  35.540  1.00  0.00
ATOM   1035  O   PRO    65      79.570  84.370  34.490  1.00  0.00
ATOM   1036  N   PRO    66      78.380  85.980  35.630  1.00  0.00
ATOM   1037  CD  PRO    66      77.740  86.440  36.850  1.00  0.00
ATOM   1038  HD1 PRO    66      78.470  86.980  37.370  1.00  0.00
ATOM   1039  HD2 PRO    66      77.360  85.670  37.480  1.00  0.00
ATOM   1040  CG  PRO    66      76.540  87.280  36.370  1.00  0.00
ATOM   1041  HG1 PRO    66      76.170  88.000  37.010  1.00  0.00
ATOM   1042  HG2 PRO    66      75.730  86.620  36.140  1.00  0.00
ATOM   1043  CB  PRO    66      77.060  87.890  35.100  1.00  0.00
ATOM   1044  HB1 PRO    66      77.560  88.820  35.390  1.00  0.00
ATOM   1045  HB2 PRO    66      76.240  88.070  34.390  1.00  0.00
ATOM   1046  CA  PRO    66      77.900  86.720  34.460  1.00  0.00
ATOM   1047  HA  PRO    66      77.160  86.040  33.940  1.00  0.00
ATOM   1048  C   PRO    66      78.960  87.330  33.530  1.00  0.00
ATOM   1049  O   PRO    66      78.610  87.940  32.540  1.00  0.00
ATOM   1050  N   GLU    67      80.260  87.290  33.930  1.00  0.00
ATOM   1051  H   GLU    67      80.460  87.240  34.890  1.00  0.00
ATOM   1052  CA  GLU    67      81.350  87.740  33.020  1.00  0.00
ATOM   1053  HA  GLU    67      81.010  88.510  32.300  1.00  0.00
ATOM   1054  CB  GLU    67      82.510  88.550  33.760  1.00  0.00
ATOM   1055  HB1 GLU    67      81.960  89.180  34.420  1.00  0.00
ATOM   1056  HB2 GLU    67      83.070  89.080  33.000  1.00  0.00
ATOM   1057  CG  GLU    67      83.440  87.750  34.650  1.00  0.00
ATOM   1058  HG1 GLU    67      84.060  87.030  34.110  1.00  0.00
ATOM   1059  HG2 GLU    67      82.870  87.060  35.310  1.00  0.00
ATOM   1060  CD  GLU    67      84.480  88.610  35.490  1.00  0.00
ATOM   1061  OE1 GLU    67      85.470  89.150  34.870  1.00  0.00
ATOM   1062  OE2 GLU    67      84.040  89.040  36.570  1.00  0.00
ATOM   1063  C   GLU    67      81.950  86.650  32.090  1.00  0.00
ATOM   1064  O   GLU    67      82.520  87.040  31.070  1.00  0.00
ATOM   1065  N   VAL    68      81.530  85.400  32.370  1.00  0.00
ATOM   1066  H   VAL    68      80.970  85.290  33.240  1.00  0.00
ATOM   1067  CA  VAL    68      81.960  84.220  31.620  1.00  0.00
ATOM   1068  HA  VAL    68      82.530  84.520  30.750  1.00  0.00
ATOM   1069  CB  VAL    68      83.020  83.370  32.390  1.00  0.00
ATOM   1070  HB  VAL    68      83.200  82.460  31.830  1.00  0.00
ATOM   1071  CG1 VAL    68      84.330  84.050  32.580  1.00  0.00
ATOM   1072 1HG1 VAL    68      85.040  83.360  32.970  1.00  0.00
ATOM   1073 2HG1 VAL    68      84.700  84.450  31.660  1.00  0.00
ATOM   1074 3HG1 VAL    68      84.230  84.910  33.200  1.00  0.00
ATOM   1075  CG2 VAL    68      82.480  82.820  33.710  1.00  0.00
ATOM   1076 1HG2 VAL    68      82.140  83.660  34.360  1.00  0.00
ATOM   1077 2HG2 VAL    68      81.490  82.400  33.600  1.00  0.00
ATOM   1078 3HG2 VAL    68      83.130  82.140  34.230  1.00  0.00
ATOM   1079  C   VAL    68      80.830  83.390  31.040  1.00  0.00
ATOM   1080  O   VAL    68      81.000  82.730  29.970  1.00  0.00
ATOM   1081  N   LEU    69      79.640  83.320  31.730  1.00  0.00
ATOM   1082  H   LEU    69      79.650  83.750  32.670  1.00  0.00
ATOM   1083  CA  LEU    69      78.300  83.150  31.180  1.00  0.00
ATOM   1084  HA  LEU    69      78.190  82.060  30.910  1.00  0.00
ATOM   1085  CB  LEU    69      77.320  83.350  32.290  1.00  0.00
ATOM   1086  HB1 LEU    69      77.380  84.340  32.630  1.00  0.00
ATOM   1087  HB2 LEU    69      77.690  82.690  33.090  1.00  0.00
ATOM   1088  CG  LEU    69      75.870  82.970  31.940  1.00  0.00
ATOM   1089  HG  LEU    69      75.690  82.210  31.200  1.00  0.00
ATOM   1090  CD1 LEU    69      75.190  82.480  33.210  1.00  0.00
ATOM   1091 1HD1 LEU    69      75.590  81.560  33.580  1.00  0.00
ATOM   1092 2HD1 LEU    69      75.290  83.270  33.950  1.00  0.00
ATOM   1093 3HD1 LEU    69      74.150  82.300  32.950  1.00  0.00
ATOM   1094  CD2 LEU    69      75.040  84.160  31.540  1.00  0.00
ATOM   1095 1HD2 LEU    69      74.070  83.870  31.340  1.00  0.00
ATOM   1096 2HD2 LEU    69      74.970  84.850  32.350  1.00  0.00
ATOM   1097 3HD2 LEU    69      75.540  84.660  30.690  1.00  0.00
ATOM   1098  C   LEU    69      78.140  84.030  29.950  1.00  0.00
ATOM   1099  O   LEU    69      78.510  85.190  30.090  1.00  0.00
ATOM   1100  N   VAL    70      77.630  83.510  28.810  1.00  0.00
ATOM   1101  H   VAL    70      77.210  82.580  28.850  1.00  0.00
ATOM   1102  CA  VAL    70      77.450  84.330  27.610  1.00  0.00
ATOM   1103  HA  VAL    70      78.070  85.200  27.620  1.00  0.00
ATOM   1104  CB  VAL    70      77.860  83.530  26.350  1.00  0.00
ATOM   1105  HB  VAL    70      77.810  84.250  25.590  1.00  0.00
ATOM   1106  CG1 VAL    70      79.280  83.040  26.390  1.00  0.00
ATOM   1107 1HG1 VAL    70      80.010  83.880  26.480  1.00  0.00
ATOM   1108 2HG1 VAL    70      79.510  82.390  27.240  1.00  0.00
ATOM   1109 3HG1 VAL    70      79.520  82.520  25.470  1.00  0.00
ATOM   1110  CG2 VAL    70      77.020  82.270  26.040  1.00  0.00
ATOM   1111 1HG2 VAL    70      75.940  82.470  26.060  1.00  0.00
ATOM   1112 2HG2 VAL    70      77.310  81.860  25.040  1.00  0.00
ATOM   1113 3HG2 VAL    70      77.120  81.590  26.910  1.00  0.00
ATOM   1114  C   VAL    70      75.980  84.900  27.580  1.00  0.00
ATOM   1115  O   VAL    70      75.030  84.250  27.930  1.00  0.00
ATOM   1116  N   LEU    71      75.850  86.150  27.140  1.00  0.00
ATOM   1117  H   LEU    71      76.640  86.650  26.910  1.00  0.00
ATOM   1118  CA  LEU    71      74.610  86.850  26.980  1.00  0.00
ATOM   1119  HA  LEU    71      73.880  86.270  27.610  1.00  0.00
ATOM   1120  CB  LEU    71      74.880  88.280  27.540  1.00  0.00
ATOM   1121  HB1 LEU    71      73.930  88.800  27.460  1.00  0.00
ATOM   1122  HB2 LEU    71      75.630  88.800  27.020  1.00  0.00
ATOM   1123  CG  LEU    71      75.160  88.230  29.060  1.00  0.00
ATOM   1124  HG  LEU    71      76.240  87.900  29.260  1.00  0.00
ATOM   1125  CD1 LEU    71      75.270  89.660  29.550  1.00  0.00
ATOM   1126 1HD1 LEU    71      76.150  90.110  29.000  1.00  0.00
ATOM   1127 2HD1 LEU    71      74.370  90.190  29.250  1.00  0.00
ATOM   1128 3HD1 LEU    71      75.380  89.550  30.620  1.00  0.00
ATOM   1129  CD2 LEU    71      74.220  87.330  29.900  1.00  0.00
ATOM   1130 1HD2 LEU    71      73.090  87.500  29.880  1.00  0.00
ATOM   1131 2HD2 LEU    71      74.450  86.330  29.520  1.00  0.00
ATOM   1132 3HD2 LEU    71      74.480  87.440  30.970  1.00  0.00
ATOM   1133  C   LEU    71      73.980  86.730  25.570  1.00  0.00
ATOM   1134  O   LEU    71      73.320  87.640  25.140  1.00  0.00
ATOM   1135  N   GLU    72      74.340  85.700  24.810  1.00  0.00
ATOM   1136  H   GLU    72      75.040  85.050  25.240  1.00  0.00
ATOM   1137  CA  GLU    72      73.900  85.450  23.400  1.00  0.00
ATOM   1138  HA  GLU    72      72.850  85.890  23.320  1.00  0.00
ATOM   1139  CB  GLU    72      74.680  86.220  22.380  1.00  0.00
ATOM   1140  HB1 GLU    72      74.770  87.270  22.630  1.00  0.00
ATOM   1141  HB2 GLU    72      74.170  86.090  21.430  1.00  0.00
ATOM   1142  CG  GLU    72      76.140  85.750  22.250  1.00  0.00
ATOM   1143  HG1 GLU    72      76.200  84.720  21.960  1.00  0.00
ATOM   1144  HG2 GLU    72      76.650  85.820  23.230  1.00  0.00
ATOM   1145  CD  GLU    72      76.960  86.580  21.250  1.00  0.00
ATOM   1146  OE1 GLU    72      77.800  85.990  20.550  1.00  0.00
ATOM   1147  OE2 GLU    72      76.840  87.860  21.150  1.00  0.00
ATOM   1148  C   GLU    72      73.950  83.990  23.030  1.00  0.00
ATOM   1149  O   GLU    72      74.570  83.100  23.660  1.00  0.00
ATOM   1150  N   GLY    73      73.510  83.630  21.810  1.00  0.00
ATOM   1151  H   GLY    73      72.790  84.220  21.410  1.00  0.00
ATOM   1152  CA  GLY    73      73.800  82.360  21.080  1.00  0.00
ATOM   1153  HA1 GLY    73      73.830  81.540  21.830  1.00  0.00
ATOM   1154  HA2 GLY    73      74.740  82.410  20.540  1.00  0.00
ATOM   1155  C   GLY    73      72.800  82.000  19.990  1.00  0.00
ATOM   1156  O   GLY    73      71.950  82.810  19.620  1.00  0.00
ATOM   1157  N   THR    74      72.930  80.860  19.460  1.00  0.00
ATOM   1158  H   THR    74      73.700  80.250  19.600  1.00  0.00
ATOM   1159  CA  THR    74      71.970  80.280  18.460  1.00  0.00
ATOM   1160  HA  THR    74      70.920  80.570  18.720  1.00  0.00
ATOM   1161  CB  THR    74      72.220  80.980  17.150  1.00  0.00
ATOM   1162  HB  THR    74      72.410  82.050  17.430  1.00  0.00
ATOM   1163  CG2 THR    74      73.310  80.590  16.230  1.00  0.00
ATOM   1164 1HG2 THR    74      74.270  80.880  16.640  1.00  0.00
ATOM   1165 2HG2 THR    74      73.300  79.460  16.050  1.00  0.00
ATOM   1166 3HG2 THR    74      73.300  81.150  15.240  1.00  0.00
ATOM   1167  OG1 THR    74      71.030  80.960  16.400  1.00  0.00
ATOM   1168  HG1 THR    74      70.860  81.770  15.880  1.00  0.00
ATOM   1169  C   THR    74      72.050  78.740  18.360  1.00  0.00
ATOM   1170  O   THR    74      73.100  78.110  18.590  1.00  0.00
ATOM   1171  N   LEU    75      70.880  78.190  18.030  1.00  0.00
ATOM   1172  H   LEU    75      70.120  78.820  17.810  1.00  0.00
ATOM   1173  CA  LEU    75      70.600  76.750  17.960  1.00  0.00
ATOM   1174  HA  LEU    75      71.470  76.200  17.590  1.00  0.00
ATOM   1175  CB  LEU    75      70.080  76.340  19.370  1.00  0.00
ATOM   1176  HB1 LEU    75      70.780  76.610  20.120  1.00  0.00
ATOM   1177  HB2 LEU    75      70.080  75.310  19.440  1.00  0.00
ATOM   1178  CG  LEU    75      68.720  76.890  19.830  1.00  0.00
ATOM   1179  HG  LEU    75      68.720  77.960  19.740  1.00  0.00
ATOM   1180  CD1 LEU    75      67.560  76.330  18.990  1.00  0.00
ATOM   1181 1HD1 LEU    75      66.670  76.460  19.590  1.00  0.00
ATOM   1182 2HD1 LEU    75      67.360  76.980  18.160  1.00  0.00
ATOM   1183 3HD1 LEU    75      67.670  75.260  18.830  1.00  0.00
ATOM   1184  CD2 LEU    75      68.360  76.440  21.220  1.00  0.00
ATOM   1185 1HD2 LEU    75      69.080  76.930  21.870  1.00  0.00
ATOM   1186 2HD2 LEU    75      67.350  76.810  21.530  1.00  0.00
ATOM   1187 3HD2 LEU    75      68.430  75.280  21.250  1.00  0.00
ATOM   1188  C   LEU    75      69.640  76.450  16.780  1.00  0.00
ATOM   1189  O   LEU    75      69.120  77.320  16.100  1.00  0.00
ATOM   1190  N   ALA    76      69.360  75.120  16.580  1.00  0.00
ATOM   1191  H   ALA    76      69.730  74.410  17.220  1.00  0.00
ATOM   1192  CA  ALA    76      68.420  74.610  15.610  1.00  0.00
ATOM   1193  HA  ALA    76      67.760  75.410  15.500  1.00  0.00
ATOM   1194  CB  ALA    76      69.160  74.230  14.330  1.00  0.00
ATOM   1195  HB1 ALA    76      69.820  75.040  14.020  1.00  0.00
ATOM   1196  HB2 ALA    76      69.760  73.320  14.410  1.00  0.00
ATOM   1197  HB3 ALA    76      68.430  74.260  13.490  1.00  0.00
ATOM   1198  C   ALA    76      67.620  73.420  16.270  1.00  0.00
ATOM   1199  O   ALA    76      68.040  72.880  17.310  1.00  0.00
ATOM   1200  N   ARG    77      66.500  72.930  15.700  1.00  0.00
ATOM   1201  H   ARG    77      66.330  73.260  14.780  1.00  0.00
ATOM   1202  CA  ARG    77      65.640  71.830  16.220  1.00  0.00
ATOM   1203  HA  ARG    77      66.260  70.940  16.450  1.00  0.00
ATOM   1204  CB  ARG    77      64.780  72.290  17.440  1.00  0.00
ATOM   1205  HB1 ARG    77      64.360  73.320  17.240  1.00  0.00
ATOM   1206  HB2 ARG    77      65.470  72.470  18.300  1.00  0.00
ATOM   1207  CG  ARG    77      63.680  71.340  17.980  1.00  0.00
ATOM   1208  HG1 ARG    77      63.950  70.350  17.920  1.00  0.00
ATOM   1209  HG2 ARG    77      62.810  71.420  17.300  1.00  0.00
ATOM   1210  CD  ARG    77      63.140  71.680  19.410  1.00  0.00
ATOM   1211  HD1 ARG    77      62.870  72.730  19.510  1.00  0.00
ATOM   1212  HD2 ARG    77      64.040  71.420  20.050  1.00  0.00
ATOM   1213  NE  ARG    77      62.020  70.810  19.830  1.00  0.00
ATOM   1214  HE  ARG    77      62.280  70.200  20.600  1.00  0.00
ATOM   1215  CZ  ARG    77      60.740  70.890  19.650  1.00  0.00
ATOM   1216  NH1 ARG    77      60.210  71.840  18.970  1.00  0.00
ATOM   1217 1HH1 ARG    77      60.750  72.630  18.670  1.00  0.00
ATOM   1218 2HH1 ARG    77      59.230  72.090  18.970  1.00  0.00
ATOM   1219  NH2 ARG    77      59.990  70.000  20.240  1.00  0.00
ATOM   1220 1HH2 ARG    77      60.450  69.130  20.630  1.00  0.00
ATOM   1221 2HH2 ARG    77      59.010  70.080  20.080  1.00  0.00
ATOM   1222  C   ARG    77      64.660  71.500  15.120  1.00  0.00
ATOM   1223  O   ARG    77      63.860  72.240  14.590  1.00  0.00
ATOM   1224  N   MET    78      64.730  70.290  14.600  1.00  0.00
ATOM   1225  H   MET    78      65.340  69.630  14.970  1.00  0.00
ATOM   1226  CA  MET    78      63.580  69.690  13.790  1.00  0.00
ATOM   1227  HA  MET    78      63.960  68.760  13.420  1.00  0.00
ATOM   1228  CB  MET    78      62.350  69.440  14.680  1.00  0.00
ATOM   1229  HB1 MET    78      61.530  68.980  14.100  1.00  0.00
ATOM   1230  HB2 MET    78      62.000  70.370  15.160  1.00  0.00
ATOM   1231  CG  MET    78      62.640  68.490  15.900  1.00  0.00
ATOM   1232  HG1 MET    78      63.380  68.860  16.530  1.00  0.00
ATOM   1233  HG2 MET    78      62.910  67.480  15.570  1.00  0.00
ATOM   1234  SD  MET    78      61.140  68.460  16.990  1.00  0.00
ATOM   1235  CE  MET    78      61.730  67.290  18.280  1.00  0.00
ATOM   1236  HE1 MET    78      60.960  67.020  19.000  1.00  0.00
ATOM   1237  HE2 MET    78      61.920  66.400  17.640  1.00  0.00
ATOM   1238  HE3 MET    78      62.680  67.570  18.830  1.00  0.00
ATOM   1239  C   MET    78      63.300  70.450  12.480  1.00  0.00
ATOM   1240  O   MET    78      62.180  70.400  11.980  1.00  0.00
ATOM   1241  N   GLY    79      64.260  71.170  11.840  1.00  0.00
ATOM   1242  H   GLY    79      65.140  71.240  12.320  1.00  0.00
ATOM   1243  CA  GLY    79      64.180  71.840  10.510  1.00  0.00
ATOM   1244  HA1 GLY    79      63.440  71.340   9.880  1.00  0.00
ATOM   1245  HA2 GLY    79      65.150  71.760  10.060  1.00  0.00
ATOM   1246  C   GLY    79      63.930  73.370  10.670  1.00  0.00
ATOM   1247  O   GLY    79      63.580  74.020   9.710  1.00  0.00
ATOM   1248  N   GLN    80      63.930  73.970  11.920  1.00  0.00
ATOM   1249  H   GLN    80      64.150  73.390  12.700  1.00  0.00
ATOM   1250  CA  GLN    80      63.630  75.420  12.180  1.00  0.00
ATOM   1251  HA  GLN    80      63.610  75.990  11.310  1.00  0.00
ATOM   1252  CB  GLN    80      62.270  75.550  12.870  1.00  0.00
ATOM   1253  HB1 GLN    80      62.010  76.630  12.880  1.00  0.00
ATOM   1254  HB2 GLN    80      62.320  75.210  13.920  1.00  0.00
ATOM   1255  CG  GLN    80      61.040  74.940  12.180  1.00  0.00
ATOM   1256  HG1 GLN    80      61.190  73.890  12.280  1.00  0.00
ATOM   1257  HG2 GLN    80      60.830  75.200  11.110  1.00  0.00
ATOM   1258  CD  GLN    80      59.770  75.430  12.740  1.00  0.00
ATOM   1259  OE1 GLN    80      59.120  76.320  12.220  1.00  0.00
ATOM   1260  NE2 GLN    80      59.260  74.900  13.830  1.00  0.00
ATOM   1261 1HE2 GLN    80      59.690  74.200  14.250  1.00  0.00
ATOM   1262 2HE2 GLN    80      58.400  75.310  14.200  1.00  0.00
ATOM   1263  C   GLN    80      64.830  75.940  13.100  1.00  0.00
ATOM   1264  O   GLN    80      65.570  75.130  13.690  1.00  0.00
ATOM   1265  N   THR    81      65.000  77.270  13.320  1.00  0.00
ATOM   1266  H   THR    81      64.430  77.970  13.010  1.00  0.00
ATOM   1267  CA  THR    81      66.240  77.870  13.910  1.00  0.00
ATOM   1268  HA  THR    81      66.480  77.140  14.630  1.00  0.00
ATOM   1269  CB  THR    81      67.310  78.130  12.910  1.00  0.00
ATOM   1270  HB  THR    81      68.150  78.560  13.410  1.00  0.00
ATOM   1271  CG2 THR    81      67.810  76.910  12.100  1.00  0.00
ATOM   1272 1HG2 THR    81      68.480  77.080  11.350  1.00  0.00
ATOM   1273 2HG2 THR    81      68.230  76.210  12.750  1.00  0.00
ATOM   1274 3HG2 THR    81      66.890  76.490  11.630  1.00  0.00
ATOM   1275  OG1 THR    81      66.940  78.990  11.920  1.00  0.00
ATOM   1276  HG1 THR    81      66.210  78.510  11.480  1.00  0.00
ATOM   1277  C   THR    81      65.900  79.060  14.840  1.00  0.00
ATOM   1278  O   THR    81      65.010  79.870  14.520  1.00  0.00
ATOM   1279  N   TYR    82      66.750  79.270  15.910  1.00  0.00
ATOM   1280  H   TYR    82      67.600  78.720  15.910  1.00  0.00
ATOM   1281  CA  TYR    82      66.420  80.180  17.050  1.00  0.00
ATOM   1282  HA  TYR    82      65.840  80.920  16.620  1.00  0.00
ATOM   1283  CB  TYR    82      65.650  79.430  18.100  1.00  0.00
ATOM   1284  HB1 TYR    82      65.260  80.230  18.780  1.00  0.00
ATOM   1285  HB2 TYR    82      66.260  78.840  18.670  1.00  0.00
ATOM   1286  CG  TYR    82      64.400  78.670  17.750  1.00  0.00
ATOM   1287  CD1 TYR    82      64.500  77.340  17.490  1.00  0.00
ATOM   1288  HD1 TYR    82      65.450  76.820  17.530  1.00  0.00
ATOM   1289  CE1 TYR    82      63.400  76.580  17.010  1.00  0.00
ATOM   1290  HE1 TYR    82      63.530  75.550  16.720  1.00  0.00
ATOM   1291  CZ  TYR    82      62.110  77.240  16.890  1.00  0.00
ATOM   1292  OH  TYR    82      60.970  76.630  16.410  1.00  0.00
ATOM   1293  HH  TYR    82      60.160  77.270  16.480  1.00  0.00
ATOM   1294  CE2 TYR    82      62.010  78.590  17.290  1.00  0.00
ATOM   1295  HE2 TYR    82      61.020  79.100  17.120  1.00  0.00
ATOM   1296  CD2 TYR    82      63.170  79.290  17.590  1.00  0.00
ATOM   1297  HD2 TYR    82      62.970  80.300  18.010  1.00  0.00
ATOM   1298  C   TYR    82      67.700  80.860  17.700  1.00  0.00
ATOM   1299  O   TYR    82      68.530  80.230  18.360  1.00  0.00
ATOM   1300  N   ALA    83      67.700  82.200  17.700  1.00  0.00
ATOM   1301  H   ALA    83      66.930  82.650  17.230  1.00  0.00
ATOM   1302  CA  ALA    83      68.650  83.050  18.430  1.00  0.00
ATOM   1303  HA  ALA    83      69.610  82.460  18.580  1.00  0.00
ATOM   1304  CB  ALA    83      68.920  84.370  17.670  1.00  0.00
ATOM   1305  HB1 ALA    83      69.200  84.050  16.630  1.00  0.00
ATOM   1306  HB2 ALA    83      67.970  84.940  17.630  1.00  0.00
ATOM   1307  HB3 ALA    83      69.720  84.870  18.260  1.00  0.00
ATOM   1308  C   ALA    83      68.150  83.220  19.860  1.00  0.00
ATOM   1309  O   ALA    83      67.000  83.080  20.180  1.00  0.00
ATOM   1310  N   TYR    84      69.020  83.530  20.760  1.00  0.00
ATOM   1311  H   TYR    84      69.970  83.920  20.530  1.00  0.00
ATOM   1312  CA  TYR    84      68.560  83.880  22.110  1.00  0.00
ATOM   1313  HA  TYR    84      67.520  84.230  22.080  1.00  0.00
ATOM   1314  CB  TYR    84      68.580  82.690  23.070  1.00  0.00
ATOM   1315  HB1 TYR    84      67.670  82.150  22.840  1.00  0.00
ATOM   1316  HB2 TYR    84      68.500  83.180  24.080  1.00  0.00
ATOM   1317  CG  TYR    84      69.770  81.760  22.810  1.00  0.00
ATOM   1318  CD1 TYR    84      69.630  80.640  21.980  1.00  0.00
ATOM   1319  HD1 TYR    84      68.780  80.570  21.440  1.00  0.00
ATOM   1320  CE1 TYR    84      70.720  79.780  21.860  1.00  0.00
ATOM   1321  HE1 TYR    84      70.620  78.950  21.110  1.00  0.00
ATOM   1322  CZ  TYR    84      71.870  79.910  22.660  1.00  0.00
ATOM   1323  OH  TYR    84      73.020  79.280  22.330  1.00  0.00
ATOM   1324  HH  TYR    84      73.770  79.490  22.930  1.00  0.00
ATOM   1325  CE2 TYR    84      71.970  80.990  23.510  1.00  0.00
ATOM   1326  HE2 TYR    84      72.870  81.130  24.070  1.00  0.00
ATOM   1327  CD2 TYR    84      70.950  81.880  23.550  1.00  0.00
ATOM   1328  HD2 TYR    84      71.030  82.670  24.300  1.00  0.00
ATOM   1329  C   TYR    84      69.520  84.950  22.680  1.00  0.00
ATOM   1330  O   TYR    84      70.700  84.970  22.300  1.00  0.00
ATOM   1331  N   ARG    85      69.080  85.770  23.620  1.00  0.00
ATOM   1332  H   ARG    85      68.120  85.540  23.920  1.00  0.00
ATOM   1333  CA  ARG    85      69.860  86.860  24.310  1.00  0.00
ATOM   1334  HA  ARG    85      70.950  86.540  24.300  1.00  0.00
ATOM   1335  CB  ARG    85      69.670  88.260  23.720  1.00  0.00
ATOM   1336  HB1 ARG    85      70.080  88.990  24.400  1.00  0.00
ATOM   1337  HB2 ARG    85      68.590  88.430  23.640  1.00  0.00
ATOM   1338  CG  ARG    85      70.320  88.550  22.350  1.00  0.00
ATOM   1339  HG1 ARG    85      71.110  87.900  22.180  1.00  0.00
ATOM   1340  HG2 ARG    85      70.700  89.660  22.360  1.00  0.00
ATOM   1341  CD  ARG    85      69.290  88.520  21.250  1.00  0.00
ATOM   1342  HD1 ARG    85      68.620  89.370  21.310  1.00  0.00
ATOM   1343  HD2 ARG    85      68.630  87.580  21.350  1.00  0.00
ATOM   1344  NE  ARG    85      69.920  88.660  19.940  1.00  0.00
ATOM   1345  HE  ARG    85      70.740  89.100  19.730  1.00  0.00
ATOM   1346  CZ  ARG    85      69.420  88.230  18.770  1.00  0.00
ATOM   1347  NH1 ARG    85      68.210  87.870  18.700  1.00  0.00
ATOM   1348 1HH1 ARG    85      67.560  88.360  19.360  1.00  0.00
ATOM   1349 2HH1 ARG    85      67.850  87.360  17.920  1.00  0.00
ATOM   1350  NH2 ARG    85      70.140  88.170  17.710  1.00  0.00
ATOM   1351 1HH2 ARG    85      71.130  88.280  17.720  1.00  0.00
ATOM   1352 2HH2 ARG    85      69.690  87.900  16.860  1.00  0.00
ATOM   1353  C   ARG    85      69.440  86.950  25.740  1.00  0.00
ATOM   1354  O   ARG    85      68.360  86.480  26.080  1.00  0.00
ATOM   1355  N   LEU    86      70.270  87.420  26.720  1.00  0.00
ATOM   1356  H   LEU    86      71.100  87.830  26.350  1.00  0.00
ATOM   1357  CA  LEU    86      70.080  87.290  28.170  1.00  0.00
ATOM   1358  HA  LEU    86      69.030  87.070  28.400  1.00  0.00
ATOM   1359  CB  LEU    86      71.050  86.180  28.740  1.00  0.00
ATOM   1360  HB1 LEU    86      71.170  86.330  29.840  1.00  0.00
ATOM   1361  HB2 LEU    86      72.060  86.280  28.310  1.00  0.00
ATOM   1362  CG  LEU    86      70.550  84.720  28.590  1.00  0.00
ATOM   1363  HG  LEU    86      69.580  84.700  29.080  1.00  0.00
ATOM   1364  CD1 LEU    86      70.530  84.170  27.170  1.00  0.00
ATOM   1365 1HD1 LEU    86      69.710  84.440  26.560  1.00  0.00
ATOM   1366 2HD1 LEU    86      71.430  84.300  26.760  1.00  0.00
ATOM   1367 3HD1 LEU    86      70.350  83.120  27.290  1.00  0.00
ATOM   1368  CD2 LEU    86      71.440  83.740  29.460  1.00  0.00
ATOM   1369 1HD2 LEU    86      72.490  83.720  29.050  1.00  0.00
ATOM   1370 2HD2 LEU    86      71.420  84.020  30.560  1.00  0.00
ATOM   1371 3HD2 LEU    86      71.140  82.760  29.130  1.00  0.00
ATOM   1372  C   LEU    86      70.380  88.590  28.840  1.00  0.00
ATOM   1373  O   LEU    86      71.080  89.500  28.280  1.00  0.00
ATOM   1374  N   TYR    87      69.910  88.840  30.070  1.00  0.00
ATOM   1375  H   TYR    87      69.340  88.100  30.500  1.00  0.00
ATOM   1376  CA  TYR    87      69.930  90.060  30.840  1.00  0.00
ATOM   1377  HA  TYR    87      70.640  90.770  30.420  1.00  0.00
ATOM   1378  CB  TYR    87      68.510  90.730  30.700  1.00  0.00
ATOM   1379  HB1 TYR    87      68.680  91.750  31.190  1.00  0.00
ATOM   1380  HB2 TYR    87      67.710  90.240  31.380  1.00  0.00
ATOM   1381  CG  TYR    87      68.050  90.950  29.280  1.00  0.00
ATOM   1382  CD1 TYR    87      66.940  90.270  28.720  1.00  0.00
ATOM   1383  HD1 TYR    87      66.310  89.670  29.380  1.00  0.00
ATOM   1384  CE1 TYR    87      66.580  90.510  27.390  1.00  0.00
ATOM   1385  HE1 TYR    87      65.760  90.020  26.930  1.00  0.00
ATOM   1386  CZ  TYR    87      67.330  91.390  26.620  1.00  0.00
ATOM   1387  OH  TYR    87      66.930  91.540  25.310  1.00  0.00
ATOM   1388  HH  TYR    87      67.310  92.340  24.880  1.00  0.00
ATOM   1389  CE2 TYR    87      68.430  92.000  27.130  1.00  0.00
ATOM   1390  HE2 TYR    87      69.000  92.550  26.490  1.00  0.00
ATOM   1391  CD2 TYR    87      68.790  91.820  28.450  1.00  0.00
ATOM   1392  HD2 TYR    87      69.650  92.330  28.770  1.00  0.00
ATOM   1393  C   TYR    87      70.270  89.730  32.340  1.00  0.00
ATOM   1394  O   TYR    87      69.400  89.300  33.080  1.00  0.00
ATOM   1395  N   PRO    88      71.440  90.110  32.870  1.00  0.00
ATOM   1396  CD  PRO    88      72.690  90.470  32.160  1.00  0.00
ATOM   1397  HD1 PRO    88      72.400  91.200  31.350  1.00  0.00
ATOM   1398  HD2 PRO    88      73.170  89.570  31.790  1.00  0.00
ATOM   1399  CG  PRO    88      73.580  91.240  33.270  1.00  0.00
ATOM   1400  HG1 PRO    88      73.250  92.260  33.410  1.00  0.00
ATOM   1401  HG2 PRO    88      74.670  91.200  33.110  1.00  0.00
ATOM   1402  CB  PRO    88      73.260  90.380  34.490  1.00  0.00
ATOM   1403  HB1 PRO    88      73.490  90.960  35.380  1.00  0.00
ATOM   1404  HB2 PRO    88      73.790  89.410  34.570  1.00  0.00
ATOM   1405  CA  PRO    88      71.750  90.110  34.320  1.00  0.00
ATOM   1406  HA  PRO    88      71.620  89.060  34.620  1.00  0.00
ATOM   1407  C   PRO    88      70.900  91.090  35.240  1.00  0.00
ATOM   1408  O   PRO    88      70.570  92.250  34.960  1.00  0.00
ATOM   1409  N   LYP    89      70.430  90.420  36.340  1.00  0.00
ATOM   1410  H   LYP    89      70.600  89.410  36.350  1.00  0.00
ATOM   1411  CA  LYP    89      69.410  90.990  37.220  1.00  0.00
ATOM   1412  HA  LYP    89      69.540  92.070  37.200  1.00  0.00
ATOM   1413  CB  LYP    89      68.170  90.500  36.540  1.00  0.00
ATOM   1414  HB1 LYP    89      68.120  89.440  36.440  1.00  0.00
ATOM   1415  HB2 LYP    89      68.090  90.870  35.570  1.00  0.00
ATOM   1416  CG  LYP    89      66.820  90.980  37.070  1.00  0.00
ATOM   1417  HG1 LYP    89      66.910  92.010  37.500  1.00  0.00
ATOM   1418  HG2 LYP    89      66.450  90.380  37.980  1.00  0.00
ATOM   1419  CD  LYP    89      65.740  91.000  36.020  1.00  0.00
ATOM   1420  HD1 LYP    89      65.360  90.020  35.650  1.00  0.00
ATOM   1421  HD2 LYP    89      66.100  91.480  35.140  1.00  0.00
ATOM   1422  CE  LYP    89      64.530  91.710  36.670  1.00  0.00
ATOM   1423  HE1 LYP    89      64.950  92.640  37.050  1.00  0.00
ATOM   1424  HE2 LYP    89      64.160  91.220  37.540  1.00  0.00
ATOM   1425  NZ  LYP    89      63.440  92.040  35.710  1.00  0.00
ATOM   1426  HZ1 LYP    89      63.020  91.240  35.250  1.00  0.00
ATOM   1427  HZ2 LYP    89      62.740  92.650  36.160  1.00  0.00
ATOM   1428  HZ3 LYP    89      63.780  92.570  34.920  1.00  0.00
ATOM   1429  C   LYP    89      69.540  90.620  38.700  1.00  0.00
ATOM   1430  O   LYP    89      68.690  90.750  39.580  1.00  0.00
ATOM   1431  N   GLY    90      70.750  90.140  39.070  1.00  0.00
ATOM   1432  H   GLY    90      71.400  90.000  38.260  1.00  0.00
ATOM   1433  CA  GLY    90      71.350  89.970  40.410  1.00  0.00
ATOM   1434  HA1 GLY    90      70.730  90.500  41.130  1.00  0.00
ATOM   1435  HA2 GLY    90      72.320  90.390  40.530  1.00  0.00
ATOM   1436  C   GLY    90      71.600  88.580  40.850  1.00  0.00
ATOM   1437  O   GLY    90      72.310  87.760  40.270  1.00  0.00
ATOM   1438  N   ARG    91      70.950  88.310  42.010  1.00  0.00
ATOM   1439  H   ARG    91      70.510  89.190  42.420  1.00  0.00
ATOM   1440  CA  ARG    91      70.880  87.040  42.670  1.00  0.00
ATOM   1441  HA  ARG    91      71.340  86.290  42.060  1.00  0.00
ATOM   1442  CB  ARG    91      71.830  87.160  43.930  1.00  0.00
ATOM   1443  HB1 ARG    91      71.870  86.190  44.430  1.00  0.00
ATOM   1444  HB2 ARG    91      71.500  87.940  44.650  1.00  0.00
ATOM   1445  CG  ARG    91      73.320  87.470  43.610  1.00  0.00
ATOM   1446  HG1 ARG    91      73.380  88.440  43.050  1.00  0.00
ATOM   1447  HG2 ARG    91      73.770  86.710  43.010  1.00  0.00
ATOM   1448  CD  ARG    91      74.190  87.500  44.880  1.00  0.00
ATOM   1449  HD1 ARG    91      74.230  86.660  45.560  1.00  0.00
ATOM   1450  HD2 ARG    91      73.970  88.440  45.320  1.00  0.00
ATOM   1451  NE  ARG    91      75.600  87.800  44.450  1.00  0.00
ATOM   1452  HE  ARG    91      75.700  88.800  44.100  1.00  0.00
ATOM   1453  CZ  ARG    91      76.560  86.980  44.140  1.00  0.00
ATOM   1454  NH1 ARG    91      77.720  87.530  43.900  1.00  0.00
ATOM   1455 1HH1 ARG    91      77.660  88.590  43.830  1.00  0.00
ATOM   1456 2HH1 ARG    91      78.480  86.900  43.780  1.00  0.00
ATOM   1457  NH2 ARG    91      76.320  85.690  44.160  1.00  0.00
ATOM   1458 1HH2 ARG    91      75.370  85.380  44.300  1.00  0.00
ATOM   1459 2HH2 ARG    91      76.930  84.970  43.940  1.00  0.00
ATOM   1460  C   ARG    91      69.440  86.760  43.000  1.00  0.00
ATOM   1461  O   ARG    91      68.650  87.580  42.600  1.00  0.00
ATOM   1462  N   ARG    92      69.110  85.590  43.510  1.00  0.00
ATOM   1463  H   ARG    92      69.890  84.960  43.760  1.00  0.00
ATOM   1464  CA  ARG    92      67.670  85.160  43.500  1.00  0.00
ATOM   1465  HA  ARG    92      67.190  85.430  42.600  1.00  0.00
ATOM   1466  CB  ARG    92      67.580  83.630  43.740  1.00  0.00
ATOM   1467  HB1 ARG    92      66.580  83.360  44.120  1.00  0.00
ATOM   1468  HB2 ARG    92      68.270  83.400  44.510  1.00  0.00
ATOM   1469  CG  ARG    92      67.950  82.850  42.490  1.00  0.00
ATOM   1470  HG1 ARG    92      69.050  83.050  42.360  1.00  0.00
ATOM   1471  HG2 ARG    92      67.580  83.380  41.600  1.00  0.00
ATOM   1472  CD  ARG    92      67.440  81.430  42.630  1.00  0.00
ATOM   1473  HD1 ARG    92      67.860  81.080  43.560  1.00  0.00
ATOM   1474  HD2 ARG    92      67.720  80.840  41.790  1.00  0.00
ATOM   1475  NE  ARG    92      65.970  81.330  42.720  1.00  0.00
ATOM   1476  HE  ARG    92      65.380  81.680  41.930  1.00  0.00
ATOM   1477  CZ  ARG    92      65.320  81.070  43.860  1.00  0.00
ATOM   1478  NH1 ARG    92      65.950  80.840  44.960  1.00  0.00
ATOM   1479 1HH1 ARG    92      66.870  80.510  44.900  1.00  0.00
ATOM   1480 2HH1 ARG    92      65.430  80.530  45.800  1.00  0.00
ATOM   1481  NH2 ARG    92      64.010  81.150  43.900  1.00  0.00
ATOM   1482 1HH2 ARG    92      63.480  81.030  43.080  1.00  0.00
ATOM   1483 2HH2 ARG    92      63.560  80.850  44.790  1.00  0.00
ATOM   1484  C   ARG    92      66.890  85.910  44.570  1.00  0.00
ATOM   1485  O   ARG    92      67.240  85.640  45.740  1.00  0.00
ATOM   1486  N   PRO    93      65.820  86.750  44.370  1.00  0.00
ATOM   1487  CD  PRO    93      65.080  86.940  43.100  1.00  0.00
ATOM   1488  HD1 PRO    93      64.670  86.030  42.690  1.00  0.00
ATOM   1489  HD2 PRO    93      65.770  87.400  42.370  1.00  0.00
ATOM   1490  CG  PRO    93      63.910  87.860  43.400  1.00  0.00
ATOM   1491  HG1 PRO    93      63.070  87.340  43.850  1.00  0.00
ATOM   1492  HG2 PRO    93      63.660  88.480  42.590  1.00  0.00
ATOM   1493  CB  PRO    93      64.470  88.720  44.480  1.00  0.00
ATOM   1494  HB1 PRO    93      63.840  89.360  45.120  1.00  0.00
ATOM   1495  HB2 PRO    93      65.060  89.420  44.040  1.00  0.00
ATOM   1496  CA  PRO    93      65.310  87.710  45.360  1.00  0.00
ATOM   1497  HA  PRO    93      66.190  88.170  45.790  1.00  0.00
ATOM   1498  C   PRO    93      64.500  87.190  46.530  1.00  0.00
ATOM   1499  O   PRO    93      63.540  87.790  46.890  1.00  0.00
ATOM   1500  N   LEU    94      64.860  86.000  47.070  1.00  0.00
ATOM   1501  H   LEU    94      65.780  85.760  46.770  1.00  0.00
ATOM   1502  CA  LEU    94      64.210  85.450  48.360  1.00  0.00
ATOM   1503  HA  LEU    94      63.580  86.190  48.850  1.00  0.00
ATOM   1504  CB  LEU    94      63.330  84.240  48.040  1.00  0.00
ATOM   1505  HB1 LEU    94      62.980  83.710  48.870  1.00  0.00
ATOM   1506  HB2 LEU    94      63.980  83.550  47.420  1.00  0.00
ATOM   1507  CG  LEU    94      62.060  84.560  47.300  1.00  0.00
ATOM   1508  HG  LEU    94      62.180  85.250  46.450  1.00  0.00
ATOM   1509  CD1 LEU    94      61.390  83.250  46.750  1.00  0.00
ATOM   1510 1HD1 LEU    94      60.940  82.670  47.610  1.00  0.00
ATOM   1511 2HD1 LEU    94      60.380  83.410  46.250  1.00  0.00
ATOM   1512 3HD1 LEU    94      62.120  82.650  46.140  1.00  0.00
ATOM   1513  CD2 LEU    94      60.900  85.120  48.130  1.00  0.00
ATOM   1514 1HD2 LEU    94      61.160  86.110  48.390  1.00  0.00
ATOM   1515 2HD2 LEU    94      59.990  85.210  47.530  1.00  0.00
ATOM   1516 3HD2 LEU    94      60.780  84.510  49.000  1.00  0.00
ATOM   1517  C   LEU    94      65.250  85.010  49.390  1.00  0.00
ATOM   1518  O   LEU    94      66.360  84.680  49.070  1.00  0.00
ATOM   1519  N   ASP    95      64.840  85.010  50.660  1.00  0.00
ATOM   1520  H   ASP    95      63.900  85.370  50.690  1.00  0.00
ATOM   1521  CA  ASP    95      65.660  84.550  51.790  1.00  0.00
ATOM   1522  HA  ASP    95      66.630  85.180  51.780  1.00  0.00
ATOM   1523  CB  ASP    95      65.000  84.980  53.160  1.00  0.00
ATOM   1524  HB1 ASP    95      64.010  84.600  53.160  1.00  0.00
ATOM   1525  HB2 ASP    95      65.020  86.100  53.160  1.00  0.00
ATOM   1526  CG  ASP    95      65.660  84.510  54.460  1.00  0.00
ATOM   1527  OD1 ASP    95      66.640  83.680  54.520  1.00  0.00
ATOM   1528  OD2 ASP    95      65.330  85.030  55.540  1.00  0.00
ATOM   1529  C   ASP    95      66.010  82.990  51.660  1.00  0.00
ATOM   1530  O   ASP    95      65.060  82.220  51.470  1.00  0.00
ATOM   1531  N   PRO    96      67.300  82.630  51.620  1.00  0.00
ATOM   1532  CD  PRO    96      68.450  83.590  51.630  1.00  0.00
ATOM   1533  HD1 PRO    96      68.370  84.250  52.510  1.00  0.00
ATOM   1534  HD2 PRO    96      68.370  84.220  50.780  1.00  0.00
ATOM   1535  CG  PRO    96      69.720  82.700  51.710  1.00  0.00
ATOM   1536  HG1 PRO    96      69.970  82.570  52.770  1.00  0.00
ATOM   1537  HG2 PRO    96      70.580  83.210  51.200  1.00  0.00
ATOM   1538  CB  PRO    96      69.220  81.430  51.050  1.00  0.00
ATOM   1539  HB1 PRO    96      69.830  80.630  51.540  1.00  0.00
ATOM   1540  HB2 PRO    96      69.500  81.410  50.030  1.00  0.00
ATOM   1541  CA  PRO    96      67.710  81.260  51.300  1.00  0.00
ATOM   1542  HA  PRO    96      67.250  80.940  50.370  1.00  0.00
ATOM   1543  C   PRO    96      67.370  80.210  52.390  1.00  0.00
ATOM   1544  O   PRO    96      67.910  79.070  52.390  1.00  0.00
ATOM   1545  N   LYP    97      66.600  80.530  53.420  1.00  0.00
ATOM   1546  H   LYP    97      66.190  81.410  53.460  1.00  0.00
ATOM   1547  CA  LYP    97      66.210  79.550  54.550  1.00  0.00
ATOM   1548  HA  LYP    97      66.980  78.810  54.590  1.00  0.00
ATOM   1549  CB  LYP    97      66.170  80.270  55.870  1.00  0.00
ATOM   1550  HB1 LYP    97      65.180  80.670  56.060  1.00  0.00
ATOM   1551  HB2 LYP    97      66.780  81.140  55.820  1.00  0.00
ATOM   1552  CG  LYP    97      66.660  79.430  57.020  1.00  0.00
ATOM   1553  HG1 LYP    97      67.730  79.100  56.920  1.00  0.00
ATOM   1554  HG2 LYP    97      66.070  78.530  57.190  1.00  0.00
ATOM   1555  CD  LYP    97      66.660  80.170  58.340  1.00  0.00
ATOM   1556  HD1 LYP    97      67.120  81.080  58.130  1.00  0.00
ATOM   1557  HD2 LYP    97      67.230  79.630  59.090  1.00  0.00
ATOM   1558  CE  LYP    97      65.270  80.410  58.860  1.00  0.00
ATOM   1559  HE1 LYP    97      64.580  80.780  58.080  1.00  0.00
ATOM   1560  HE2 LYP    97      65.510  81.240  59.550  1.00  0.00
ATOM   1561  NZ  LYP    97      64.680  79.320  59.610  1.00  0.00
ATOM   1562  HZ1 LYP    97      65.370  78.910  60.300  1.00  0.00
ATOM   1563  HZ2 LYP    97      63.890  79.590  60.180  1.00  0.00
ATOM   1564  HZ3 LYP    97      64.390  78.600  59.020  1.00  0.00
ATOM   1565  C   LYP    97      64.990  78.640  54.260  1.00  0.00
ATOM   1566  O   LYP    97      64.500  77.950  55.180  1.00  0.00
ATOM   1567  N   ASP    98      64.550  78.560  53.070  1.00  0.00
ATOM   1568  H   ASP    98      64.980  79.150  52.410  1.00  0.00
ATOM   1569  CA  ASP    98      63.240  77.990  52.620  1.00  0.00
ATOM   1570  HA  ASP    98      62.410  78.320  53.180  1.00  0.00
ATOM   1571  CB  ASP    98      62.910  78.510  51.190  1.00  0.00
ATOM   1572  HB1 ASP    98      63.740  78.310  50.510  1.00  0.00
ATOM   1573  HB2 ASP    98      62.700  79.510  51.280  1.00  0.00
ATOM   1574  CG  ASP    98      61.720  77.690  50.820  1.00  0.00
ATOM   1575  OD1 ASP    98      61.850  76.960  49.860  1.00  0.00
ATOM   1576  OD2 ASP    98      60.610  77.830  51.410  1.00  0.00
ATOM   1577  C   ASP    98      63.470  76.490  52.660  1.00  0.00
ATOM   1578  O   ASP    98      64.400  75.980  52.000  1.00  0.00
ATOM   1579  N   PRO    99      62.600  75.760  53.340  1.00  0.00
ATOM   1580  CD  PRO    99      61.530  76.250  54.280  1.00  0.00
ATOM   1581  HD1 PRO    99      60.800  76.750  53.710  1.00  0.00
ATOM   1582  HD2 PRO    99      61.900  77.000  54.990  1.00  0.00
ATOM   1583  CG  PRO    99      61.140  74.990  55.020  1.00  0.00
ATOM   1584  HG1 PRO    99      60.080  75.020  55.200  1.00  0.00
ATOM   1585  HG2 PRO    99      61.780  74.900  55.950  1.00  0.00
ATOM   1586  CB  PRO    99      61.380  73.810  54.140  1.00  0.00
ATOM   1587  HB1 PRO    99      60.570  73.720  53.420  1.00  0.00
ATOM   1588  HB2 PRO    99      61.640  72.860  54.700  1.00  0.00
ATOM   1589  CA  PRO    99      62.630  74.310  53.410  1.00  0.00
ATOM   1590  HA  PRO    99      63.510  74.080  54.060  1.00  0.00
ATOM   1591  C   PRO    99      62.900  73.510  52.070  1.00  0.00
ATOM   1592  O   PRO    99      63.520  72.430  52.050  1.00  0.00
ATOM   1593  N   GLY   100      62.580  74.070  50.880  1.00  0.00
ATOM   1594  H   GLY   100      62.240  75.020  50.770  1.00  0.00
ATOM   1595  CA  GLY   100      62.970  73.540  49.570  1.00  0.00
ATOM   1596  HA1 GLY   100      62.050  73.390  49.000  1.00  0.00
ATOM   1597  HA2 GLY   100      63.390  72.570  49.790  1.00  0.00
ATOM   1598  C   GLY   100      63.960  74.330  48.680  1.00  0.00
ATOM   1599  O   GLY   100      64.150  73.870  47.600  1.00  0.00
ATOM   1600  N   GLU   101      64.600  75.320  49.180  1.00  0.00
ATOM   1601  H   GLU   101      64.370  75.680  50.140  1.00  0.00
ATOM   1602  CA  GLU   101      65.730  76.020  48.460  1.00  0.00
ATOM   1603  HA  GLU   101      65.260  76.330  47.570  1.00  0.00
ATOM   1604  CB  GLU   101      66.250  77.250  49.300  1.00  0.00
ATOM   1605  HB1 GLU   101      67.060  76.860  49.880  1.00  0.00
ATOM   1606  HB2 GLU   101      65.560  77.760  49.910  1.00  0.00
ATOM   1607  CG  GLU   101      66.800  78.260  48.340  1.00  0.00
ATOM   1608  HG1 GLU   101      67.460  77.840  47.660  1.00  0.00
ATOM   1609  HG2 GLU   101      67.440  78.970  48.820  1.00  0.00
ATOM   1610  CD  GLU   101      65.690  79.060  47.610  1.00  0.00
ATOM   1611  OE1 GLU   101      65.700  80.310  47.610  1.00  0.00
ATOM   1612  OE2 GLU   101      64.740  78.530  47.010  1.00  0.00
ATOM   1613  C   GLU   101      66.810  75.070  47.950  1.00  0.00
ATOM   1614  O   GLU   101      67.270  75.220  46.830  1.00  0.00
ATOM   1615  N   ARG   102      67.050  74.020  48.720  1.00  0.00
ATOM   1616  H   ARG   102      66.720  74.080  49.700  1.00  0.00
ATOM   1617  CA  ARG   102      67.950  72.920  48.440  1.00  0.00
ATOM   1618  HA  ARG   102      68.990  73.320  48.540  1.00  0.00
ATOM   1619  CB  ARG   102      67.780  72.020  49.630  1.00  0.00
ATOM   1620  HB1 ARG   102      68.050  72.610  50.540  1.00  0.00
ATOM   1621  HB2 ARG   102      68.500  71.250  49.650  1.00  0.00
ATOM   1622  CG  ARG   102      66.450  71.260  49.720  1.00  0.00
ATOM   1623  HG1 ARG   102      66.380  70.530  48.840  1.00  0.00
ATOM   1624  HG2 ARG   102      65.600  71.970  49.680  1.00  0.00
ATOM   1625  CD  ARG   102      66.280  70.580  51.060  1.00  0.00
ATOM   1626  HD1 ARG   102      65.220  70.600  51.270  1.00  0.00
ATOM   1627  HD2 ARG   102      66.880  71.110  51.810  1.00  0.00
ATOM   1628  NE  ARG   102      66.850  69.230  50.950  1.00  0.00
ATOM   1629  HE  ARG   102      67.010  68.840  49.980  1.00  0.00
ATOM   1630  CZ  ARG   102      67.010  68.400  52.010  1.00  0.00
ATOM   1631  NH1 ARG   102      66.690  68.710  53.200  1.00  0.00
ATOM   1632 1HH1 ARG   102      66.080  69.410  53.430  1.00  0.00
ATOM   1633 2HH1 ARG   102      66.890  68.000  53.910  1.00  0.00
ATOM   1634  NH2 ARG   102      67.540  67.220  51.820  1.00  0.00
ATOM   1635 1HH2 ARG   102      67.710  67.030  50.780  1.00  0.00
ATOM   1636 2HH2 ARG   102      67.260  66.480  52.390  1.00  0.00
ATOM   1637  C   ARG   102      67.740  72.270  47.120  1.00  0.00
ATOM   1638  O   ARG   102      68.760  71.730  46.670  1.00  0.00
ATOM   1639  N   SER   103      66.570  72.400  46.510  1.00  0.00
ATOM   1640  H   SER   103      65.750  72.770  47.040  1.00  0.00
ATOM   1641  CA  SER   103      66.330  71.630  45.300  1.00  0.00
ATOM   1642  HA  SER   103      66.740  70.690  45.520  1.00  0.00
ATOM   1643  CB  SER   103      64.820  71.580  45.030  1.00  0.00
ATOM   1644  HB1 SER   103      64.650  70.960  44.120  1.00  0.00
ATOM   1645  HB2 SER   103      64.370  72.560  44.820  1.00  0.00
ATOM   1646  OG  SER   103      64.190  70.970  46.140  1.00  0.00
ATOM   1647  HG  SER   103      63.250  71.250  46.120  1.00  0.00
ATOM   1648  C   SER   103      67.110  72.200  44.050  1.00  0.00
ATOM   1649  O   SER   103      67.920  71.520  43.430  1.00  0.00
ATOM   1650  N   VAL   104      66.990  73.540  43.840  1.00  0.00
ATOM   1651  H   VAL   104      66.320  74.100  44.370  1.00  0.00
ATOM   1652  CA  VAL   104      67.750  74.270  42.780  1.00  0.00
ATOM   1653  HA  VAL   104      67.560  73.710  41.870  1.00  0.00
ATOM   1654  CB  VAL   104      67.160  75.720  42.600  1.00  0.00
ATOM   1655  HB  VAL   104      66.130  75.690  42.270  1.00  0.00
ATOM   1656  CG1 VAL   104      67.300  76.680  43.800  1.00  0.00
ATOM   1657 1HG1 VAL   104      67.090  77.730  43.580  1.00  0.00
ATOM   1658 2HG1 VAL   104      66.460  76.450  44.500  1.00  0.00
ATOM   1659 3HG1 VAL   104      68.300  76.690  44.220  1.00  0.00
ATOM   1660  CG2 VAL   104      67.980  76.340  41.390  1.00  0.00
ATOM   1661 1HG2 VAL   104      67.520  77.280  41.020  1.00  0.00
ATOM   1662 2HG2 VAL   104      68.940  76.670  41.700  1.00  0.00
ATOM   1663 3HG2 VAL   104      68.100  75.690  40.540  1.00  0.00
ATOM   1664  C   VAL   104      69.300  74.140  42.910  1.00  0.00
ATOM   1665  O   VAL   104      70.080  74.010  41.940  1.00  0.00
ATOM   1666  N   LEU   105      69.780  74.100  44.180  1.00  0.00
ATOM   1667  H   LEU   105      69.120  74.140  44.920  1.00  0.00
ATOM   1668  CA  LEU   105      71.160  73.940  44.530  1.00  0.00
ATOM   1669  HA  LEU   105      71.720  74.670  43.920  1.00  0.00
ATOM   1670  CB  LEU   105      71.360  74.430  46.000  1.00  0.00
ATOM   1671  HB1 LEU   105      72.380  74.350  46.350  1.00  0.00
ATOM   1672  HB2 LEU   105      70.810  73.740  46.660  1.00  0.00
ATOM   1673  CG  LEU   105      70.880  75.850  46.480  1.00  0.00
ATOM   1674  HG  LEU   105      69.800  75.740  46.420  1.00  0.00
ATOM   1675  CD1 LEU   105      71.340  76.150  47.910  1.00  0.00
ATOM   1676 1HD1 LEU   105      70.670  75.660  48.610  1.00  0.00
ATOM   1677 2HD1 LEU   105      72.320  75.800  48.050  1.00  0.00
ATOM   1678 3HD1 LEU   105      71.310  77.250  48.230  1.00  0.00
ATOM   1679  CD2 LEU   105      71.500  76.940  45.600  1.00  0.00
ATOM   1680 1HD2 LEU   105      72.470  77.080  45.960  1.00  0.00
ATOM   1681 2HD2 LEU   105      71.440  76.750  44.540  1.00  0.00
ATOM   1682 3HD2 LEU   105      71.020  77.870  45.890  1.00  0.00
ATOM   1683  C   LEU   105      71.720  72.490  44.390  1.00  0.00
ATOM   1684  O   LEU   105      72.910  72.290  44.030  1.00  0.00
ATOM   1685  N   SER   106      70.820  71.550  44.550  1.00  0.00
ATOM   1686  H   SER   106      69.890  71.750  44.760  1.00  0.00
ATOM   1687  CA  SER   106      71.110  70.160  44.100  1.00  0.00
ATOM   1688  HA  SER   106      72.080  69.790  44.410  1.00  0.00
ATOM   1689  CB  SER   106      70.060  69.200  44.670  1.00  0.00
ATOM   1690  HB1 SER   106      70.300  68.160  44.500  1.00  0.00
ATOM   1691  HB2 SER   106      69.050  69.430  44.320  1.00  0.00
ATOM   1692  OG  SER   106      70.030  69.460  46.110  1.00  0.00
ATOM   1693  HG  SER   106      69.270  70.020  46.400  1.00  0.00
ATOM   1694  C   SER   106      71.050  70.090  42.580  1.00  0.00
ATOM   1695  O   SER   106      71.940  69.440  41.990  1.00  0.00
ATOM   1696  N   ALA   107      70.130  70.740  41.840  1.00  0.00
ATOM   1697  H   ALA   107      69.370  71.200  42.310  1.00  0.00
ATOM   1698  CA  ALA   107      70.270  70.710  40.390  1.00  0.00
ATOM   1699  HA  ALA   107      70.280  69.600  40.180  1.00  0.00
ATOM   1700  CB  ALA   107      68.970  71.240  39.750  1.00  0.00
ATOM   1701  HB1 ALA   107      68.220  70.610  40.130  1.00  0.00
ATOM   1702  HB2 ALA   107      69.030  72.260  40.080  1.00  0.00
ATOM   1703  HB3 ALA   107      68.980  71.000  38.670  1.00  0.00
ATOM   1704  C   ALA   107      71.600  71.280  39.860  1.00  0.00
ATOM   1705  O   ALA   107      72.300  70.750  38.970  1.00  0.00
ATOM   1706  N   LEU   108      72.030  72.350  40.480  1.00  0.00
ATOM   1707  H   LEU   108      71.410  72.820  41.150  1.00  0.00
ATOM   1708  CA  LEU   108      73.290  72.970  40.150  1.00  0.00
ATOM   1709  HA  LEU   108      73.240  73.200  39.050  1.00  0.00
ATOM   1710  CB  LEU   108      73.270  74.360  40.750  1.00  0.00
ATOM   1711  HB1 LEU   108      74.290  74.690  40.920  1.00  0.00
ATOM   1712  HB2 LEU   108      72.770  74.300  41.800  1.00  0.00
ATOM   1713  CG  LEU   108      72.550  75.530  40.080  1.00  0.00
ATOM   1714  HG  LEU   108      71.530  75.250  39.890  1.00  0.00
ATOM   1715  CD1 LEU   108      72.630  76.910  40.740  1.00  0.00
ATOM   1716 1HD1 LEU   108      73.700  77.230  40.710  1.00  0.00
ATOM   1717 2HD1 LEU   108      72.030  77.650  40.220  1.00  0.00
ATOM   1718 3HD1 LEU   108      72.290  76.900  41.760  1.00  0.00
ATOM   1719  CD2 LEU   108      73.230  75.890  38.750  1.00  0.00
ATOM   1720 1HD2 LEU   108      73.100  75.180  37.940  1.00  0.00
ATOM   1721 2HD2 LEU   108      72.670  76.770  38.250  1.00  0.00
ATOM   1722 3HD2 LEU   108      74.290  76.160  38.770  1.00  0.00
ATOM   1723  C   LEU   108      74.530  72.160  40.640  1.00  0.00
ATOM   1724  O   LEU   108      75.550  72.120  39.950  1.00  0.00
ATOM   1725  N   ALA   109      74.380  71.390  41.750  1.00  0.00
ATOM   1726  H   ALA   109      73.510  71.340  42.190  1.00  0.00
ATOM   1727  CA  ALA   109      75.420  70.390  42.190  1.00  0.00
ATOM   1728  HA  ALA   109      76.410  70.920  42.330  1.00  0.00
ATOM   1729  CB  ALA   109      75.020  69.840  43.550  1.00  0.00
ATOM   1730  HB1 ALA   109      75.850  69.270  43.970  1.00  0.00
ATOM   1731  HB2 ALA   109      74.950  70.680  44.220  1.00  0.00
ATOM   1732  HB3 ALA   109      74.170  69.110  43.490  1.00  0.00
ATOM   1733  C   ALA   109      75.580  69.270  41.170  1.00  0.00
ATOM   1734  O   ALA   109      76.690  68.760  40.910  1.00  0.00
ATOM   1735  N   ARG   110      74.430  68.750  40.740  1.00  0.00
ATOM   1736  H   ARG   110      73.540  68.990  41.210  1.00  0.00
ATOM   1737  CA  ARG   110      74.500  67.760  39.620  1.00  0.00
ATOM   1738  HA  ARG   110      75.250  66.980  39.940  1.00  0.00
ATOM   1739  CB  ARG   110      73.110  67.130  39.270  1.00  0.00
ATOM   1740  HB1 ARG   110      73.200  66.560  38.280  1.00  0.00
ATOM   1741  HB2 ARG   110      72.380  67.880  39.110  1.00  0.00
ATOM   1742  CG  ARG   110      72.700  66.070  40.300  1.00  0.00
ATOM   1743  HG1 ARG   110      73.000  66.510  41.230  1.00  0.00
ATOM   1744  HG2 ARG   110      73.140  65.110  40.170  1.00  0.00
ATOM   1745  CD  ARG   110      71.230  65.740  40.530  1.00  0.00
ATOM   1746  HD1 ARG   110      70.740  65.450  39.610  1.00  0.00
ATOM   1747  HD2 ARG   110      70.650  66.620  40.890  1.00  0.00
ATOM   1748  NE  ARG   110      71.060  64.590  41.450  1.00  0.00
ATOM   1749  HE  ARG   110      71.880  64.050  41.750  1.00  0.00
ATOM   1750  CZ  ARG   110      70.010  64.410  42.230  1.00  0.00
ATOM   1751  NH1 ARG   110      69.010  65.200  42.070  1.00  0.00
ATOM   1752 1HH1 ARG   110      69.110  65.930  41.400  1.00  0.00
ATOM   1753 2HH1 ARG   110      68.160  65.010  42.600  1.00  0.00
ATOM   1754  NH2 ARG   110      69.890  63.400  43.090  1.00  0.00
ATOM   1755 1HH2 ARG   110      70.560  62.600  43.040  1.00  0.00
ATOM   1756 2HH2 ARG   110      69.080  63.310  43.680  1.00  0.00
ATOM   1757  C   ARG   110      75.150  68.240  38.310  1.00  0.00
ATOM   1758  O   ARG   110      76.110  67.670  37.790  1.00  0.00
ATOM   1759  N   ARG   111      74.690  69.390  37.890  1.00  0.00
ATOM   1760  H   ARG   111      73.930  69.850  38.320  1.00  0.00
ATOM   1761  CA  ARG   111      75.260  70.050  36.700  1.00  0.00
ATOM   1762  HA  ARG   111      75.220  69.300  35.930  1.00  0.00
ATOM   1763  CB  ARG   111      74.430  71.310  36.290  1.00  0.00
ATOM   1764  HB1 ARG   111      74.520  72.100  37.030  1.00  0.00
ATOM   1765  HB2 ARG   111      73.330  71.020  36.360  1.00  0.00
ATOM   1766  CG  ARG   111      74.810  71.940  34.960  1.00  0.00
ATOM   1767  HG1 ARG   111      75.880  72.110  34.980  1.00  0.00
ATOM   1768  HG2 ARG   111      74.420  72.940  34.910  1.00  0.00
ATOM   1769  CD  ARG   111      74.270  71.190  33.670  1.00  0.00
ATOM   1770  HD1 ARG   111      73.220  71.310  33.550  1.00  0.00
ATOM   1771  HD2 ARG   111      74.480  70.130  33.820  1.00  0.00
ATOM   1772  NE  ARG   111      74.980  71.720  32.430  1.00  0.00
ATOM   1773  HE  ARG   111      75.220  72.710  32.520  1.00  0.00
ATOM   1774  CZ  ARG   111      74.940  71.240  31.260  1.00  0.00
ATOM   1775  NH1 ARG   111      74.410  70.120  31.000  1.00  0.00
ATOM   1776 1HH1 ARG   111      74.070  69.640  31.770  1.00  0.00
ATOM   1777 2HH1 ARG   111      74.210  69.770  30.010  1.00  0.00
ATOM   1778  NH2 ARG   111      75.480  71.880  30.260  1.00  0.00
ATOM   1779 1HH2 ARG   111      75.800  72.760  30.460  1.00  0.00
ATOM   1780 2HH2 ARG   111      75.610  71.440  29.370  1.00  0.00
ATOM   1781  C   ARG   111      76.760  70.390  36.880  1.00  0.00
ATOM   1782  O   ARG   111      77.530  70.150  35.980  1.00  0.00
ATOM   1783  N   LEU   112      77.190  70.700  38.140  1.00  0.00
ATOM   1784  H   LEU   112      76.500  70.760  38.800  1.00  0.00
ATOM   1785  CA  LEU   112      78.620  71.010  38.530  1.00  0.00
ATOM   1786  HA  LEU   112      79.060  71.830  37.920  1.00  0.00
ATOM   1787  CB  LEU   112      78.730  71.460  39.950  1.00  0.00
ATOM   1788  HB1 LEU   112      78.460  70.620  40.640  1.00  0.00
ATOM   1789  HB2 LEU   112      78.060  72.230  40.120  1.00  0.00
ATOM   1790  CG  LEU   112      80.170  71.840  40.380  1.00  0.00
ATOM   1791  HG  LEU   112      80.770  70.980  40.470  1.00  0.00
ATOM   1792  CD1 LEU   112      80.790  72.840  39.460  1.00  0.00
ATOM   1793 1HD1 LEU   112      81.540  73.410  40.030  1.00  0.00
ATOM   1794 2HD1 LEU   112      81.230  72.320  38.550  1.00  0.00
ATOM   1795 3HD1 LEU   112      79.940  73.490  39.170  1.00  0.00
ATOM   1796  CD2 LEU   112      80.190  72.350  41.810  1.00  0.00
ATOM   1797 1HD2 LEU   112      81.140  72.660  42.150  1.00  0.00
ATOM   1798 2HD2 LEU   112      79.610  73.180  41.970  1.00  0.00
ATOM   1799 3HD2 LEU   112      79.980  71.590  42.550  1.00  0.00
ATOM   1800  C   LEU   112      79.560  69.810  38.310  1.00  0.00
ATOM   1801  O   LEU   112      80.490  70.000  37.520  1.00  0.00
ATOM   1802  N   LEU   113      79.280  68.630  38.900  1.00  0.00
ATOM   1803  H   LEU   113      78.470  68.600  39.470  1.00  0.00
ATOM   1804  CA  LEU   113      80.080  67.470  38.600  1.00  0.00
ATOM   1805  HA  LEU   113      81.150  67.790  38.690  1.00  0.00
ATOM   1806  CB  LEU   113      79.810  66.460  39.810  1.00  0.00
ATOM   1807  HB1 LEU   113      78.700  66.230  39.890  1.00  0.00
ATOM   1808  HB2 LEU   113      80.020  66.980  40.670  1.00  0.00
ATOM   1809  CG  LEU   113      80.660  65.160  39.700  1.00  0.00
ATOM   1810  HG  LEU   113      80.350  64.570  38.840  1.00  0.00
ATOM   1811  CD1 LEU   113      82.180  65.540  39.670  1.00  0.00
ATOM   1812 1HD1 LEU   113      82.410  66.120  38.760  1.00  0.00
ATOM   1813 2HD1 LEU   113      82.450  66.050  40.610  1.00  0.00
ATOM   1814 3HD1 LEU   113      82.790  64.600  39.610  1.00  0.00
ATOM   1815  CD2 LEU   113      80.390  64.250  40.910  1.00  0.00
ATOM   1816 1HD2 LEU   113      80.920  63.320  40.720  1.00  0.00
ATOM   1817 2HD2 LEU   113      80.740  64.660  41.800  1.00  0.00
ATOM   1818 3HD2 LEU   113      79.330  64.140  40.990  1.00  0.00
ATOM   1819  C   LEU   113      80.000  67.020  37.090  1.00  0.00
ATOM   1820  O   LEU   113      81.020  66.540  36.650  1.00  0.00
ATOM   1821  N   GLN   114      79.050  67.410  36.260  1.00  0.00
ATOM   1822  H   GLN   114      78.220  67.810  36.640  1.00  0.00
ATOM   1823  CA  GLN   114      79.050  67.120  34.830  1.00  0.00
ATOM   1824  HA  GLN   114      79.270  66.000  34.740  1.00  0.00
ATOM   1825  CB  GLN   114      77.680  67.410  34.220  1.00  0.00
ATOM   1826  HB1 GLN   114      77.600  68.510  34.090  1.00  0.00
ATOM   1827  HB2 GLN   114      76.890  66.960  34.820  1.00  0.00
ATOM   1828  CG  GLN   114      77.550  66.830  32.800  1.00  0.00
ATOM   1829  HG1 GLN   114      77.510  65.770  32.720  1.00  0.00
ATOM   1830  HG2 GLN   114      78.370  67.150  32.150  1.00  0.00
ATOM   1831  CD  GLN   114      76.210  67.300  32.150  1.00  0.00
ATOM   1832  OE1 GLN   114      75.220  67.530  32.830  1.00  0.00
ATOM   1833  NE2 GLN   114      76.230  67.450  30.870  1.00  0.00
ATOM   1834 1HE2 GLN   114      77.000  67.130  30.330  1.00  0.00
ATOM   1835 2HE2 GLN   114      75.470  67.980  30.540  1.00  0.00
ATOM   1836  C   GLN   114      80.210  67.870  34.200  1.00  0.00
ATOM   1837  O   GLN   114      81.090  67.330  33.510  1.00  0.00
ATOM   1838  N   GLU   115      80.160  69.190  34.380  1.00  0.00
ATOM   1839  H   GLU   115      79.460  69.620  34.940  1.00  0.00
ATOM   1840  CA  GLU   115      81.180  70.190  34.020  1.00  0.00
ATOM   1841  HA  GLU   115      81.090  70.240  32.950  1.00  0.00
ATOM   1842  CB  GLU   115      80.690  71.590  34.570  1.00  0.00
ATOM   1843  HB1 GLU   115      80.730  71.570  35.660  1.00  0.00
ATOM   1844  HB2 GLU   115      79.670  71.630  34.210  1.00  0.00
ATOM   1845  CG  GLU   115      81.460  72.830  34.250  1.00  0.00
ATOM   1846  HG1 GLU   115      82.420  72.590  34.680  1.00  0.00
ATOM   1847  HG2 GLU   115      80.980  73.690  34.810  1.00  0.00
ATOM   1848  CD  GLU   115      81.700  73.130  32.750  1.00  0.00
ATOM   1849  OE1 GLU   115      81.620  72.230  31.910  1.00  0.00
ATOM   1850  OE2 GLU   115      82.130  74.190  32.310  1.00  0.00
ATOM   1851  C   GLU   115      82.620  69.860  34.430  1.00  0.00
ATOM   1852  O   GLU   115      83.570  70.110  33.690  1.00  0.00
ATOM   1853  N   ARG   116      82.790  69.200  35.540  1.00  0.00
ATOM   1854  H   ARG   116      81.960  68.920  36.030  1.00  0.00
ATOM   1855  CA  ARG   116      84.050  68.890  36.250  1.00  0.00
ATOM   1856  HA  ARG   116      84.850  69.530  35.810  1.00  0.00
ATOM   1857  CB  ARG   116      83.900  69.220  37.750  1.00  0.00
ATOM   1858  HB1 ARG   116      84.780  68.750  38.210  1.00  0.00
ATOM   1859  HB2 ARG   116      83.040  68.780  38.120  1.00  0.00
ATOM   1860  CG  ARG   116      84.060  70.710  38.050  1.00  0.00
ATOM   1861  HG1 ARG   116      83.310  71.200  37.450  1.00  0.00
ATOM   1862  HG2 ARG   116      85.110  70.960  37.770  1.00  0.00
ATOM   1863  CD  ARG   116      83.970  71.080  39.540  1.00  0.00
ATOM   1864  HD1 ARG   116      84.830  70.620  40.020  1.00  0.00
ATOM   1865  HD2 ARG   116      83.020  70.750  39.870  1.00  0.00
ATOM   1866  NE  ARG   116      84.140  72.530  39.790  1.00  0.00
ATOM   1867  HE  ARG   116      84.360  73.090  38.980  1.00  0.00
ATOM   1868  CZ  ARG   116      84.260  73.270  40.860  1.00  0.00
ATOM   1869  NH1 ARG   116      84.200  72.840  42.090  1.00  0.00
ATOM   1870 1HH1 ARG   116      84.000  71.880  42.230  1.00  0.00
ATOM   1871 2HH1 ARG   116      83.880  73.580  42.780  1.00  0.00
ATOM   1872  NH2 ARG   116      84.230  74.530  40.740  1.00  0.00
ATOM   1873 1HH2 ARG   116      83.930  75.040  39.950  1.00  0.00
ATOM   1874 2HH2 ARG   116      84.390  75.210  41.560  1.00  0.00
ATOM   1875  C   ARG   116      84.500  67.490  35.880  1.00  0.00
ATOM   1876  O   ARG   116      85.480  67.020  36.460  1.00  0.00
ATOM   1877  N   LEU   117      83.860  66.810  35.000  1.00  0.00
ATOM   1878  H   LEU   117      83.020  67.220  34.670  1.00  0.00
ATOM   1879  CA  LEU   117      84.150  65.540  34.420  1.00  0.00
ATOM   1880  HA  LEU   117      85.100  65.140  34.680  1.00  0.00
ATOM   1881  CB  LEU   117      83.050  64.590  34.950  1.00  0.00
ATOM   1882  HB1 LEU   117      83.000  63.650  34.280  1.00  0.00
ATOM   1883  HB2 LEU   117      82.060  65.060  34.860  1.00  0.00
ATOM   1884  CG  LEU   117      83.190  64.190  36.460  1.00  0.00
ATOM   1885  HG  LEU   117      83.140  65.130  37.020  1.00  0.00
ATOM   1886  CD1 LEU   117      81.950  63.380  36.820  1.00  0.00
ATOM   1887 1HD1 LEU   117      81.980  62.480  36.190  1.00  0.00
ATOM   1888 2HD1 LEU   117      81.980  63.000  37.820  1.00  0.00
ATOM   1889 3HD1 LEU   117      81.000  63.870  36.690  1.00  0.00
ATOM   1890  CD2 LEU   117      84.470  63.350  36.570  1.00  0.00
ATOM   1891 1HD2 LEU   117      84.490  62.520  35.910  1.00  0.00
ATOM   1892 2HD2 LEU   117      85.340  64.010  36.490  1.00  0.00
ATOM   1893 3HD2 LEU   117      84.480  62.920  37.630  1.00  0.00
ATOM   1894  C   LEU   117      84.110  65.510  32.850  1.00  0.00
ATOM   1895  O   LEU   117      84.900  64.750  32.260  1.00  0.00
ATOM   1896  N   ARG   118      83.220  66.310  32.160  1.00  0.00
ATOM   1897  H   ARG   118      82.510  66.770  32.720  1.00  0.00
ATOM   1898  CA  ARG   118      82.900  66.140  30.760  1.00  0.00
ATOM   1899  HA  ARG   118      82.660  65.070  30.570  1.00  0.00
ATOM   1900  CB  ARG   118      81.690  66.900  30.330  1.00  0.00
ATOM   1901  HB1 ARG   118      80.830  66.490  30.800  1.00  0.00
ATOM   1902  HB2 ARG   118      81.650  66.670  29.270  1.00  0.00
ATOM   1903  CG  ARG   118      81.780  68.460  30.590  1.00  0.00
ATOM   1904  HG1 ARG   118      82.610  68.760  29.870  1.00  0.00
ATOM   1905  HG2 ARG   118      82.090  68.680  31.580  1.00  0.00
ATOM   1906  CD  ARG   118      80.440  69.070  30.170  1.00  0.00
ATOM   1907  HD1 ARG   118      79.630  68.640  30.760  1.00  0.00
ATOM   1908  HD2 ARG   118      80.250  68.850  29.120  1.00  0.00
ATOM   1909  NE  ARG   118      80.290  70.470  30.280  1.00  0.00
ATOM   1910  HE  ARG   118      80.920  70.850  30.920  1.00  0.00
ATOM   1911  CZ  ARG   118      79.410  71.280  29.730  1.00  0.00
ATOM   1912  NH1 ARG   118      78.600  70.870  28.810  1.00  0.00
ATOM   1913 1HH1 ARG   118      78.610  69.900  28.580  1.00  0.00
ATOM   1914 2HH1 ARG   118      78.490  71.510  28.090  1.00  0.00
ATOM   1915  NH2 ARG   118      79.470  72.500  30.080  1.00  0.00
ATOM   1916 1HH2 ARG   118      80.120  72.720  30.890  1.00  0.00
ATOM   1917 2HH2 ARG   118      78.870  73.160  29.560  1.00  0.00
ATOM   1918  C   ARG   118      84.150  66.370  29.910  1.00  0.00
ATOM   1919  O   ARG   118      84.210  65.760  28.860  1.00  0.00
ATOM   1920  N   ARG   119      85.140  67.100  30.390  1.00  0.00
ATOM   1921  H   ARG   119      85.000  67.500  31.400  1.00  0.00
ATOM   1922  CA  ARG   119      86.350  67.360  29.640  1.00  0.00
ATOM   1923  HA  ARG   119      86.450  66.550  28.920  1.00  0.00
ATOM   1924  CB  ARG   119      86.340  68.600  28.780  1.00  0.00
ATOM   1925  HB1 ARG   119      85.470  68.580  28.090  1.00  0.00
ATOM   1926  HB2 ARG   119      87.310  68.560  28.170  1.00  0.00
ATOM   1927  CG  ARG   119      86.130  69.930  29.580  1.00  0.00
ATOM   1928  HG1 ARG   119      86.950  70.020  30.390  1.00  0.00
ATOM   1929  HG2 ARG   119      85.210  69.960  30.030  1.00  0.00
ATOM   1930  CD  ARG   119      86.250  71.220  28.760  1.00  0.00
ATOM   1931  HD1 ARG   119      85.700  71.180  27.850  1.00  0.00
ATOM   1932  HD2 ARG   119      87.230  71.330  28.500  1.00  0.00
ATOM   1933  NE  ARG   119      85.920  72.320  29.640  1.00  0.00
ATOM   1934  HE  ARG   119      86.770  72.640  30.020  1.00  0.00
ATOM   1935  CZ  ARG   119      84.760  72.640  30.160  1.00  0.00
ATOM   1936  NH1 ARG   119      83.600  72.320  29.730  1.00  0.00
ATOM   1937 1HH1 ARG   119      83.460  71.710  28.980  1.00  0.00
ATOM   1938 2HH1 ARG   119      82.790  72.570  30.280  1.00  0.00
ATOM   1939  NH2 ARG   119      84.720  73.410  31.210  1.00  0.00
ATOM   1940 1HH2 ARG   119      85.510  73.750  31.690  1.00  0.00
ATOM   1941 2HH2 ARG   119      83.860  73.830  31.490  1.00  0.00
ATOM   1942  C   ARG   119      87.670  67.200  30.500  1.00  0.00
ATOM   1943  O   ARG   119      88.660  67.890  30.240  1.00  0.00
ATOM   1944  N   LEU   120      87.650  66.340  31.490  1.00  0.00
ATOM   1945  H   LEU   120      86.770  65.930  31.740  1.00  0.00
ATOM   1946  CA  LEU   120      88.810  65.980  32.350  1.00  0.00
ATOM   1947  HA  LEU   120      89.300  66.830  32.690  1.00  0.00
ATOM   1948  CB  LEU   120      88.340  65.120  33.530  1.00  0.00
ATOM   1949  HB1 LEU   120      87.610  64.430  33.160  1.00  0.00
ATOM   1950  HB2 LEU   120      87.790  65.760  34.190  1.00  0.00
ATOM   1951  CG  LEU   120      89.470  64.460  34.380  1.00  0.00
ATOM   1952  HG  LEU   120      90.180  63.880  33.770  1.00  0.00
ATOM   1953  CD1 LEU   120      90.260  65.540  35.200  1.00  0.00
ATOM   1954 1HD1 LEU   120      90.540  66.470  34.680  1.00  0.00
ATOM   1955 2HD1 LEU   120      89.510  65.860  35.950  1.00  0.00
ATOM   1956 3HD1 LEU   120      90.980  65.000  35.750  1.00  0.00
ATOM   1957  CD2 LEU   120      88.820  63.350  35.240  1.00  0.00
ATOM   1958 1HD2 LEU   120      88.010  62.890  34.690  1.00  0.00
ATOM   1959 2HD2 LEU   120      89.520  62.600  35.500  1.00  0.00
ATOM   1960 3HD2 LEU   120      88.170  63.710  36.010  1.00  0.00
ATOM   1961  C   LEU   120      89.850  65.160  31.490  1.00  0.00
ATOM   1962  O   LEU   120      91.040  65.300  31.780  1.00  0.00
ATOM   1963  N   GLU   121      89.480  64.340  30.480  1.00  0.00
ATOM   1964  H   GLU   121      88.470  64.190  30.350  1.00  0.00
ATOM   1965  CA  GLU   121      90.440  63.500  29.710  1.00  0.00
ATOM   1966  HA  GLU   121      89.880  62.760  29.210  1.00  0.00
ATOM   1967  CB  GLU   121      91.190  64.200  28.550  1.00  0.00
ATOM   1968  HB1 GLU   121      91.490  63.390  27.870  1.00  0.00
ATOM   1969  HB2 GLU   121      92.110  64.760  28.910  1.00  0.00
ATOM   1970  CG  GLU   121      90.380  65.240  27.830  1.00  0.00
ATOM   1971  HG1 GLU   121      90.990  65.560  27.010  1.00  0.00
ATOM   1972  HG2 GLU   121      90.130  66.160  28.340  1.00  0.00
ATOM   1973  CD  GLU   121      89.130  64.610  27.140  1.00  0.00
ATOM   1974  OE1 GLU   121      89.330  63.790  26.190  1.00  0.00
ATOM   1975  OE2 GLU   121      88.030  64.980  27.570  1.00  0.00
ATOM   1976  C   GLU   121      91.390  62.750  30.580  1.00  0.00
ATOM   1977  O   GLU   121      92.600  62.920  30.590  1.00  0.00
ATOM   1978  N   GLY   122      90.870  61.860  31.460  1.00  0.00
ATOM   1979  H   GLY   122      89.900  61.810  31.560  1.00  0.00
ATOM   1980  CA  GLY   122      91.670  60.970  32.350  1.00  0.00
ATOM   1981  HA1 GLY   122      92.000  61.610  33.200  1.00  0.00
ATOM   1982  HA2 GLY   122      92.480  60.620  31.670  1.00  0.00
ATOM   1983  C   GLY   122      90.930  59.650  32.900  1.00  0.00
ATOM   1984  O   GLY   122      91.530  58.800  33.480  1.00  0.00
ATOM   1985  N   VAL   123      89.640  59.620  32.730  1.00  0.00
ATOM   1986  H   VAL   123      89.290  60.490  32.350  1.00  0.00
ATOM   1987  CA  VAL   123      88.690  58.430  32.920  1.00  0.00
ATOM   1988  HA  VAL   123      89.190  57.560  32.930  1.00  0.00
ATOM   1989  CB  VAL   123      88.110  58.520  34.340  1.00  0.00
ATOM   1990  HB  VAL   123      87.500  57.580  34.470  1.00  0.00
ATOM   1991  CG1 VAL   123      89.160  58.620  35.420  1.00  0.00
ATOM   1992 1HG1 VAL   123      88.680  58.380  36.300  1.00  0.00
ATOM   1993 2HG1 VAL   123      90.070  57.970  35.200  1.00  0.00
ATOM   1994 3HG1 VAL   123      89.520  59.630  35.470  1.00  0.00
ATOM   1995  CG2 VAL   123      87.200  59.660  34.580  1.00  0.00
ATOM   1996 1HG2 VAL   123      86.550  59.740  33.710  1.00  0.00
ATOM   1997 2HG2 VAL   123      86.450  59.500  35.430  1.00  0.00
ATOM   1998 3HG2 VAL   123      87.830  60.530  34.840  1.00  0.00
ATOM   1999  C   VAL   123      87.510  58.350  31.890  1.00  0.00
ATOM   2000  O   VAL   123      87.280  59.350  31.200  1.00  0.00
ATOM   2001  N   TRP   124      86.800  57.290  31.890  1.00  0.00
ATOM   2002  H   TRP   124      87.060  56.500  32.480  1.00  0.00
ATOM   2003  CA  TRP   124      85.520  57.070  31.260  1.00  0.00
ATOM   2004  HA  TRP   124      85.530  57.470  30.180  1.00  0.00
ATOM   2005  CB  TRP   124      85.090  55.560  31.290  1.00  0.00
ATOM   2006  HB1 TRP   124      84.590  55.360  32.250  1.00  0.00
ATOM   2007  HB2 TRP   124      85.970  54.970  31.280  1.00  0.00
ATOM   2008  CG  TRP   124      84.120  55.080  30.260  1.00  0.00
ATOM   2009  CD1 TRP   124      82.790  55.340  30.280  1.00  0.00
ATOM   2010  HD1 TRP   124      82.310  55.870  31.030  1.00  0.00
ATOM   2011  NE1 TRP   124      82.170  54.800  29.130  1.00  0.00
ATOM   2012  HE1 TRP   124      81.140  54.960  28.930  1.00  0.00
ATOM   2013  CE2 TRP   124      83.130  54.460  28.260  1.00  0.00
ATOM   2014  CZ2 TRP   124      83.050  53.900  26.960  1.00  0.00
ATOM   2015  HZ2 TRP   124      82.090  53.650  26.480  1.00  0.00
ATOM   2016  CH2 TRP   124      84.250  53.620  26.240  1.00  0.00
ATOM   2017  HH2 TRP   124      84.140  53.140  25.250  1.00  0.00
ATOM   2018  CZ3 TRP   124      85.530  53.880  26.840  1.00  0.00
ATOM   2019  HZ3 TRP   124      86.490  53.780  26.260  1.00  0.00
ATOM   2020  CE3 TRP   124      85.560  54.340  28.210  1.00  0.00
ATOM   2021  HE3 TRP   124      86.510  54.470  28.670  1.00  0.00
ATOM   2022  CD2 TRP   124      84.370  54.620  28.940  1.00  0.00
ATOM   2023  C   TRP   124      84.390  57.830  32.030  1.00  0.00
ATOM   2024  O   TRP   124      84.400  57.780  33.230  1.00  0.00
ATOM   2025  N   VAL   125      83.350  58.320  31.350  1.00  0.00
ATOM   2026  H   VAL   125      83.480  58.310  30.320  1.00  0.00
ATOM   2027  CA  VAL   125      82.170  58.990  32.000  1.00  0.00
ATOM   2028  HA  VAL   125      82.070  58.490  32.920  1.00  0.00
ATOM   2029  CB  VAL   125      82.340  60.510  32.140  1.00  0.00
ATOM   2030  HB  VAL   125      82.300  61.030  31.120  1.00  0.00
ATOM   2031  CG1 VAL   125      81.250  61.150  32.980  1.00  0.00
ATOM   2032 1HG1 VAL   125      81.510  62.120  33.410  1.00  0.00
ATOM   2033 2HG1 VAL   125      80.370  61.230  32.430  1.00  0.00
ATOM   2034 3HG1 VAL   125      80.990  60.410  33.790  1.00  0.00
ATOM   2035  CG2 VAL   125      83.650  61.080  32.740  1.00  0.00
ATOM   2036 1HG2 VAL   125      84.470  60.630  32.280  1.00  0.00
ATOM   2037 2HG2 VAL   125      83.750  62.150  32.660  1.00  0.00
ATOM   2038 3HG2 VAL   125      83.780  60.860  33.790  1.00  0.00
ATOM   2039  C   VAL   125      80.940  58.720  31.260  1.00  0.00
ATOM   2040  O   VAL   125      80.820  59.160  30.080  1.00  0.00
ATOM   2041  N   GLU   126      80.010  58.030  31.900  1.00  0.00
ATOM   2042  H   GLU   126      80.190  57.740  32.820  1.00  0.00
ATOM   2043  CA  GLU   126      78.690  57.740  31.310  1.00  0.00
ATOM   2044  HA  GLU   126      78.770  57.710  30.200  1.00  0.00
ATOM   2045  CB  GLU   126      78.270  56.360  31.760  1.00  0.00
ATOM   2046  HB1 GLU   126      77.260  56.160  31.400  1.00  0.00
ATOM   2047  HB2 GLU   126      78.320  56.400  32.850  1.00  0.00
ATOM   2048  CG  GLU   126      79.110  55.170  31.450  1.00  0.00
ATOM   2049  HG1 GLU   126      78.760  54.290  32.040  1.00  0.00
ATOM   2050  HG2 GLU   126      80.160  55.420  31.710  1.00  0.00
ATOM   2051  CD  GLU   126      78.900  54.740  30.010  1.00  0.00
ATOM   2052  OE1 GLU   126      79.420  55.340  29.050  1.00  0.00
ATOM   2053  OE2 GLU   126      78.230  53.720  29.750  1.00  0.00
ATOM   2054  C   GLU   126      77.580  58.790  31.650  1.00  0.00
ATOM   2055  O   GLU   126      76.550  58.850  30.940  1.00  0.00
ATOM   2056  N   GLY   127      77.830  59.710  32.590  1.00  0.00
ATOM   2057  H   GLY   127      78.700  59.720  33.040  1.00  0.00
ATOM   2058  CA  GLY   127      77.100  61.000  32.700  1.00  0.00
ATOM   2059  HA1 GLY   127      76.070  60.900  32.780  1.00  0.00
ATOM   2060  HA2 GLY   127      77.310  61.590  31.780  1.00  0.00
ATOM   2061  C   GLY   127      77.600  61.780  33.900  1.00  0.00
ATOM   2062  O   GLY   127      78.230  62.800  33.670  1.00  0.00
ATOM   2063  N   LEU   128      77.460  61.110  35.070  1.00  0.00
ATOM   2064  H   LEU   128      77.050  60.180  35.000  1.00  0.00
ATOM   2065  CA  LEU   128      78.170  61.400  36.310  1.00  0.00
ATOM   2066  HA  LEU   128      78.870  62.190  36.140  1.00  0.00
ATOM   2067  CB  LEU   128      77.110  61.940  37.350  1.00  0.00
ATOM   2068  HB1 LEU   128      77.620  61.950  38.320  1.00  0.00
ATOM   2069  HB2 LEU   128      76.280  61.210  37.340  1.00  0.00
ATOM   2070  CG  LEU   128      76.370  63.270  36.990  1.00  0.00
ATOM   2071  HG  LEU   128      75.970  63.130  35.970  1.00  0.00
ATOM   2072  CD1 LEU   128      75.250  63.570  38.070  1.00  0.00
ATOM   2073 1HD1 LEU   128      74.650  62.660  38.030  1.00  0.00
ATOM   2074 2HD1 LEU   128      75.720  63.640  39.080  1.00  0.00
ATOM   2075 3HD1 LEU   128      74.650  64.440  37.880  1.00  0.00
ATOM   2076  CD2 LEU   128      77.200  64.550  37.140  1.00  0.00
ATOM   2077 1HD2 LEU   128      77.940  64.540  38.000  1.00  0.00
ATOM   2078 2HD2 LEU   128      77.890  64.600  36.290  1.00  0.00
ATOM   2079 3HD2 LEU   128      76.640  65.460  37.090  1.00  0.00
ATOM   2080  C   LEU   128      78.980  60.230  36.890  1.00  0.00
ATOM   2081  O   LEU   128      80.020  60.540  37.490  1.00  0.00
ATOM   2082  N   ALA   129      78.550  58.970  36.670  1.00  0.00
ATOM   2083  H   ALA   129      77.520  58.890  36.440  1.00  0.00
ATOM   2084  CA  ALA   129      79.280  57.740  36.860  1.00  0.00
ATOM   2085  HA  ALA   129      79.460  57.640  37.910  1.00  0.00
ATOM   2086  CB  ALA   129      78.330  56.680  36.260  1.00  0.00
ATOM   2087  HB1 ALA   129      78.190  56.860  35.180  1.00  0.00
ATOM   2088  HB2 ALA   129      78.800  55.780  36.490  1.00  0.00
ATOM   2089  HB3 ALA   129      77.310  56.640  36.790  1.00  0.00
ATOM   2090  C   ALA   129      80.610  57.640  36.160  1.00  0.00
ATOM   2091  O   ALA   129      80.670  58.040  34.950  1.00  0.00
ATOM   2092  N   VAL   130      81.680  56.970  36.690  1.00  0.00
ATOM   2093  H   VAL   130      81.490  56.390  37.560  1.00  0.00
ATOM   2094  CA  VAL   130      83.170  57.060  36.340  1.00  0.00
ATOM   2095  HA  VAL   130      83.180  57.450  35.420  1.00  0.00
ATOM   2096  CB  VAL   130      84.020  58.080  37.240  1.00  0.00
ATOM   2097  HB  VAL   130      85.070  57.880  37.000  1.00  0.00
ATOM   2098  CG1 VAL   130      83.690  59.560  36.930  1.00  0.00
ATOM   2099 1HG1 VAL   130      82.660  59.900  37.280  1.00  0.00
ATOM   2100 2HG1 VAL   130      84.500  60.230  37.320  1.00  0.00
ATOM   2101 3HG1 VAL   130      83.760  59.790  35.890  1.00  0.00
ATOM   2102  CG2 VAL   130      83.820  57.860  38.700  1.00  0.00
ATOM   2103 1HG2 VAL   130      83.970  56.790  38.880  1.00  0.00
ATOM   2104 2HG2 VAL   130      84.570  58.550  39.180  1.00  0.00
ATOM   2105 3HG2 VAL   130      82.740  58.110  38.930  1.00  0.00
ATOM   2106  C   VAL   130      83.850  55.730  36.340  1.00  0.00
ATOM   2107  O   VAL   130      83.570  54.910  37.250  1.00  0.00
ATOM   2108  N   TYR   131      84.660  55.490  35.310  1.00  0.00
ATOM   2109  H   TYR   131      84.900  56.210  34.630  1.00  0.00
ATOM   2110  CA  TYR   131      85.290  54.170  35.210  1.00  0.00
ATOM   2111  HA  TYR   131      85.420  53.770  36.200  1.00  0.00
ATOM   2112  CB  TYR   131      84.320  53.310  34.370  1.00  0.00
ATOM   2113  HB1 TYR   131      84.790  52.340  34.250  1.00  0.00
ATOM   2114  HB2 TYR   131      84.420  53.680  33.320  1.00  0.00
ATOM   2115  CG  TYR   131      82.840  53.180  34.720  1.00  0.00
ATOM   2116  CD1 TYR   131      81.900  54.110  34.270  1.00  0.00
ATOM   2117  HD1 TYR   131      82.160  54.850  33.580  1.00  0.00
ATOM   2118  CE1 TYR   131      80.510  53.970  34.590  1.00  0.00
ATOM   2119  HE1 TYR   131      79.680  54.600  34.120  1.00  0.00
ATOM   2120  CZ  TYR   131      80.060  52.920  35.410  1.00  0.00
ATOM   2121  OH  TYR   131      78.740  52.900  35.690  1.00  0.00
ATOM   2122  HH  TYR   131      78.410  52.080  36.110  1.00  0.00
ATOM   2123  CE2 TYR   131      80.990  51.980  35.860  1.00  0.00
ATOM   2124  HE2 TYR   131      80.750  51.140  36.480  1.00  0.00
ATOM   2125  CD2 TYR   131      82.330  52.100  35.490  1.00  0.00
ATOM   2126  HD2 TYR   131      83.020  51.340  35.790  1.00  0.00
ATOM   2127  C   TYR   131      86.660  54.290  34.600  1.00  0.00
ATOM   2128  O   TYR   131      86.960  55.190  33.840  1.00  0.00
ATOM   2129  N   ARG   132      87.610  53.440  34.930  1.00  0.00
ATOM   2130  H   ARG   132      87.270  52.750  35.580  1.00  0.00
ATOM   2131  CA  ARG   132      89.000  53.290  34.290  1.00  0.00
ATOM   2132  HA  ARG   132      88.920  53.410  33.180  1.00  0.00
ATOM   2133  CB  ARG   132      89.920  54.450  34.860  1.00  0.00
ATOM   2134  HB1 ARG   132      89.930  54.280  35.860  1.00  0.00
ATOM   2135  HB2 ARG   132      89.400  55.350  34.610  1.00  0.00
ATOM   2136  CG  ARG   132      91.260  54.480  34.170  1.00  0.00
ATOM   2137  HG1 ARG   132      91.200  54.410  33.080  1.00  0.00
ATOM   2138  HG2 ARG   132      91.800  53.520  34.400  1.00  0.00
ATOM   2139  CD  ARG   132      92.130  55.570  34.780  1.00  0.00
ATOM   2140  HD1 ARG   132      92.140  55.480  35.880  1.00  0.00
ATOM   2141  HD2 ARG   132      91.770  56.570  34.550  1.00  0.00
ATOM   2142  NE  ARG   132      93.540  55.390  34.410  1.00  0.00
ATOM   2143  HE  ARG   132      93.810  54.390  34.390  1.00  0.00
ATOM   2144  CZ  ARG   132      94.430  56.420  34.440  1.00  0.00
ATOM   2145  NH1 ARG   132      94.170  57.710  34.410  1.00  0.00
ATOM   2146 1HH1 ARG   132      93.340  58.120  33.990  1.00  0.00
ATOM   2147 2HH1 ARG   132      94.990  58.300  34.440  1.00  0.00
ATOM   2148  NH2 ARG   132      95.670  56.120  34.500  1.00  0.00
ATOM   2149 1HH2 ARG   132      96.040  55.160  34.400  1.00  0.00
ATOM   2150 2HH2 ARG   132      96.360  56.860  34.710  1.00  0.00
ATOM   2151  C   ARG   132      89.510  51.900  34.540  1.00  0.00
ATOM   2152  O   ARG   132      90.360  51.410  33.750  1.00  0.00
ATOM   2153  N   ARG   133      89.050  51.080  35.520  1.00  0.00
ATOM   2154  H   ARG   133      88.260  51.350  36.090  1.00  0.00
ATOM   2155  CA  ARG   133      89.390  49.630  35.600  1.00  0.00
ATOM   2156  HA  ARG   133      90.480  49.420  35.520  1.00  0.00
ATOM   2157  CB  ARG   133      88.960  48.970  36.900  1.00  0.00
ATOM   2158  HB1 ARG   133      89.320  47.960  36.910  1.00  0.00
ATOM   2159  HB2 ARG   133      87.870  49.060  36.960  1.00  0.00
ATOM   2160  CG  ARG   133      89.420  49.740  38.120  1.00  0.00
ATOM   2161  HG1 ARG   133      88.990  50.700  38.140  1.00  0.00
ATOM   2162  HG2 ARG   133      90.520  49.730  38.070  1.00  0.00
ATOM   2163  CD  ARG   133      88.890  49.060  39.400  1.00  0.00
ATOM   2164  HD1 ARG   133      89.430  48.040  39.420  1.00  0.00
ATOM   2165  HD2 ARG   133      87.800  48.950  39.360  1.00  0.00
ATOM   2166  NE  ARG   133      89.330  49.690  40.630  1.00  0.00
ATOM   2167  HE  ARG   133      89.360  50.680  40.600  1.00  0.00
ATOM   2168  CZ  ARG   133      89.670  49.120  41.740  1.00  0.00
ATOM   2169  NH1 ARG   133      89.820  47.830  41.960  1.00  0.00
ATOM   2170 1HH1 ARG   133      89.590  47.200  41.260  1.00  0.00
ATOM   2171 2HH1 ARG   133      90.110  47.490  42.910  1.00  0.00
ATOM   2172  NH2 ARG   133      90.080  49.840  42.730  1.00  0.00
ATOM   2173 1HH2 ARG   133      90.230  50.820  42.730  1.00  0.00
ATOM   2174 2HH2 ARG   133      90.390  49.320  43.550  1.00  0.00
ATOM   2175  C   ARG   133      88.770  48.820  34.450  1.00  0.00
ATOM   2176  O   ARG   133      87.820  49.330  33.820  1.00  0.00
ATOM   2177  N   GLU   134      89.160  47.560  34.340  1.00  0.00
ATOM   2178  H   GLU   134      90.060  47.370  34.730  1.00  0.00
ATOM   2179  CA  GLU   134      88.630  46.580  33.320  1.00  0.00
ATOM   2180  HA  GLU   134      87.620  46.840  33.110  1.00  0.00
ATOM   2181  CB  GLU   134      89.440  46.480  32.050  1.00  0.00
ATOM   2182  HB1 GLU   134      88.840  45.890  31.370  1.00  0.00
ATOM   2183  HB2 GLU   134      90.390  46.060  32.210  1.00  0.00
ATOM   2184  CG  GLU   134      89.590  47.890  31.330  1.00  0.00
ATOM   2185  HG1 GLU   134      90.080  48.560  32.010  1.00  0.00
ATOM   2186  HG2 GLU   134      88.610  48.250  31.080  1.00  0.00
ATOM   2187  CD  GLU   134      90.510  47.830  30.070  1.00  0.00
ATOM   2188  OE1 GLU   134      91.600  48.470  30.000  1.00  0.00
ATOM   2189  OE2 GLU   134      90.120  47.100  29.150  1.00  0.00
ATOM   2190  C   GLU   134      88.570  45.170  34.010  1.00  0.00
ATOM   2191  O   GLU   134      89.190  44.980  35.040  1.00  0.00
ATOM   2192  N   HIS   135      87.830  44.210  33.520  1.00  0.00
ATOM   2193  CA  HIS   135      87.440  43.020  34.280  1.00  0.00
ATOM   2194  CB  HIS   135      86.250  43.290  35.220  1.00  0.00
ATOM   2195  CG  HIS   135      86.480  42.690  36.560  1.00  0.00
ATOM   2196  ND1 HIS   135      87.530  41.830  36.820  1.00  0.00
ATOM   2197  CE1 HIS   135      87.420  41.410  38.150  1.00  0.00
ATOM   2198  NE2 HIS   135      86.350  42.040  38.700  1.00  0.00
ATOM   2199  CD2 HIS   135      85.720  42.840  37.710  1.00  0.00
ATOM   2200  C   HIS   135      87.170  41.650  33.480  1.00  0.00
ATOM   2201  O   HIS   135      87.430  40.540  33.950  1.00  0.00
ATOM   2202  N   ALA   136      86.530  41.840  32.280  1.00  0.00
ATOM   2203  H   ALA   136      86.280  42.740  32.050  1.00  0.00
ATOM   2204  CA  ALA   136      86.220  40.680  31.410  1.00  0.00
ATOM   2205  HA  ALA   136      87.010  39.940  31.500  1.00  0.00
ATOM   2206  CB  ALA   136      84.960  40.040  31.990  1.00  0.00
ATOM   2207  HB1 ALA   136      85.130  39.390  32.820  1.00  0.00
ATOM   2208  HB2 ALA   136      84.360  40.900  32.130  1.00  0.00
ATOM   2209  HB3 ALA   136      84.440  39.520  31.230  1.00  0.00
ATOM   2210  C   ALA   136      86.060  41.150  29.960  1.00  0.00
ATOM   2211  O   ALA   136      85.970  42.320  29.680  1.00  0.00
ATOM   2212  N   ARG   137      86.100  40.200  29.040  1.00  0.00
ATOM   2213  H   ARG   137      86.210  39.180  29.330  1.00  0.00
ATOM   2214  CA  ARG   137      85.690  40.350  27.620  1.00  0.00
ATOM   2215  HA  ARG   137      85.100  41.340  27.600  1.00  0.00
ATOM   2216  CB  ARG   137      86.890  40.380  26.630  1.00  0.00
ATOM   2217  HB1 ARG   137      86.570  40.560  25.680  1.00  0.00
ATOM   2218  HB2 ARG   137      87.310  39.390  26.470  1.00  0.00
ATOM   2219  CG  ARG   137      87.940  41.460  26.950  1.00  0.00
ATOM   2220  HG1 ARG   137      88.230  41.340  28.020  1.00  0.00
ATOM   2221  HG2 ARG   137      87.480  42.420  26.790  1.00  0.00
ATOM   2222  CD  ARG   137      89.230  41.300  26.160  1.00  0.00
ATOM   2223  HD1 ARG   137      89.720  42.270  26.290  1.00  0.00
ATOM   2224  HD2 ARG   137      89.060  41.140  25.090  1.00  0.00
ATOM   2225  NE  ARG   137      90.040  40.200  26.680  1.00  0.00
ATOM   2226  HE  ARG   137      89.800  39.290  26.330  1.00  0.00
ATOM   2227  CZ  ARG   137      91.100  40.320  27.480  1.00  0.00
ATOM   2228  NH1 ARG   137      91.520  41.410  28.040  1.00  0.00
ATOM   2229 1HH1 ARG   137      91.050  42.310  27.770  1.00  0.00
ATOM   2230 2HH1 ARG   137      92.340  41.290  28.620  1.00  0.00
ATOM   2231  NH2 ARG   137      91.770  39.200  27.790  1.00  0.00
ATOM   2232 1HH2 ARG   137      91.240  38.390  27.520  1.00  0.00
ATOM   2233 2HH2 ARG   137      92.470  39.270  28.520  1.00  0.00
ATOM   2234  C   ARG   137      84.740  39.340  27.220  1.00  0.00
ATOM   2235  O   ARG   137      84.330  38.520  28.050  1.00  0.00
ATOM   2236  N   GLY   138      84.260  39.370  25.940  1.00  0.00
ATOM   2237  H   GLY   138      84.690  40.080  25.410  1.00  0.00
ATOM   2238  CA  GLY   138      83.510  38.360  25.280  1.00  0.00
ATOM   2239  HA1 GLY   138      82.480  38.400  25.560  1.00  0.00
ATOM   2240  HA2 GLY   138      83.950  37.370  25.450  1.00  0.00
ATOM   2241  C   GLY   138      83.630  38.520  23.740  1.00  0.00
ATOM   2242  O   GLY   138      84.340  39.450  23.290  1.00  0.00
ATOM   2243  N   PRO   139      82.920  37.710  22.880  1.00  0.00
ATOM   2244  CD  PRO   139      81.920  36.750  23.290  1.00  0.00
ATOM   2245  HD1 PRO   139      81.030  37.270  23.590  1.00  0.00
ATOM   2246  HD2 PRO   139      82.220  36.170  24.100  1.00  0.00
ATOM   2247  CG  PRO   139      81.690  35.860  22.090  1.00  0.00
ATOM   2248  HG1 PRO   139      80.650  35.620  22.050  1.00  0.00
ATOM   2249  HG2 PRO   139      82.290  34.910  22.110  1.00  0.00
ATOM   2250  CB  PRO   139      82.020  36.800  20.910  1.00  0.00
ATOM   2251  HB1 PRO   139      81.100  37.320  20.730  1.00  0.00
ATOM   2252  HB2 PRO   139      82.290  36.200  20.040  1.00  0.00
ATOM   2253  CA  PRO   139      83.120  37.700  21.430  1.00  0.00
ATOM   2254  HA  PRO   139      84.020  37.180  21.280  1.00  0.00
ATOM   2255  C   PRO   139      83.160  39.000  20.620  1.00  0.00
ATOM   2256  O   PRO   139      83.840  39.100  19.610  1.00  0.00
ATOM   2257  N   GLY   140      82.360  39.960  21.020  1.00  0.00
ATOM   2258  H   GLY   140      81.850  39.720  21.880  1.00  0.00
ATOM   2259  CA  GLY   140      82.030  41.260  20.400  1.00  0.00
ATOM   2260  HA1 GLY   140      81.040  41.100  20.030  1.00  0.00
ATOM   2261  HA2 GLY   140      82.680  41.480  19.570  1.00  0.00
ATOM   2262  C   GLY   140      82.120  42.460  21.430  1.00  0.00
ATOM   2263  O   GLY   140      81.750  43.590  21.070  1.00  0.00
ATOM   2264  N   TRP   141      82.580  42.270  22.650  1.00  0.00
ATOM   2265  H   TRP   141      82.870  41.240  22.870  1.00  0.00
ATOM   2266  CA  TRP   141      82.310  43.210  23.770  1.00  0.00
ATOM   2267  HA  TRP   141      82.320  44.240  23.460  1.00  0.00
ATOM   2268  CB  TRP   141      80.890  42.980  24.390  1.00  0.00
ATOM   2269  HB1 TRP   141      80.100  43.290  23.780  1.00  0.00
ATOM   2270  HB2 TRP   141      80.700  43.570  25.340  1.00  0.00
ATOM   2271  CG  TRP   141      80.470  41.570  24.720  1.00  0.00
ATOM   2272  CD1 TRP   141      79.720  40.820  23.870  1.00  0.00
ATOM   2273  HD1 TRP   141      79.410  41.120  22.910  1.00  0.00
ATOM   2274  NE1 TRP   141      79.370  39.670  24.470  1.00  0.00
ATOM   2275  HE1 TRP   141      78.840  38.850  24.010  1.00  0.00
ATOM   2276  CE2 TRP   141      80.030  39.530  25.700  1.00  0.00
ATOM   2277  CZ2 TRP   141      80.030  38.460  26.640  1.00  0.00
ATOM   2278  HZ2 TRP   141      79.620  37.550  26.320  1.00  0.00
ATOM   2279  CH2 TRP   141      80.750  38.650  27.770  1.00  0.00
ATOM   2280  HH2 TRP   141      80.930  37.760  28.420  1.00  0.00
ATOM   2281  CZ3 TRP   141      81.290  39.880  28.060  1.00  0.00
ATOM   2282  HZ3 TRP   141      81.810  39.990  29.010  1.00  0.00
ATOM   2283  CE3 TRP   141      81.290  40.970  27.180  1.00  0.00
ATOM   2284  HE3 TRP   141      81.790  41.900  27.370  1.00  0.00
ATOM   2285  CD2 TRP   141      80.680  40.800  25.920  1.00  0.00
ATOM   2286  C   TRP   141      83.380  43.120  24.940  1.00  0.00
ATOM   2287  O   TRP   141      84.260  42.220  24.970  1.00  0.00
ATOM   2288  N   ARG   142      83.300  44.020  25.930  1.00  0.00
ATOM   2289  H   ARG   142      82.540  44.770  25.780  1.00  0.00
ATOM   2290  CA  ARG   142      84.160  44.110  27.120  1.00  0.00
ATOM   2291  HA  ARG   142      84.460  43.100  27.400  1.00  0.00
ATOM   2292  CB  ARG   142      85.470  44.910  26.740  1.00  0.00
ATOM   2293  HB1 ARG   142      85.970  44.340  25.960  1.00  0.00
ATOM   2294  HB2 ARG   142      86.210  44.910  27.540  1.00  0.00
ATOM   2295  CG  ARG   142      85.190  46.400  26.340  1.00  0.00
ATOM   2296  HG1 ARG   142      84.640  46.970  27.080  1.00  0.00
ATOM   2297  HG2 ARG   142      84.610  46.390  25.430  1.00  0.00
ATOM   2298  CD  ARG   142      86.470  47.060  25.990  1.00  0.00
ATOM   2299  HD1 ARG   142      86.860  46.600  25.120  1.00  0.00
ATOM   2300  HD2 ARG   142      87.270  46.810  26.760  1.00  0.00
ATOM   2301  NE  ARG   142      86.150  48.530  25.750  1.00  0.00
ATOM   2302  HE  ARG   142      85.880  48.770  24.770  1.00  0.00
ATOM   2303  CZ  ARG   142      86.140  49.490  26.660  1.00  0.00
ATOM   2304  NH1 ARG   142      86.530  49.340  27.860  1.00  0.00
ATOM   2305 1HH1 ARG   142      86.860  48.390  28.190  1.00  0.00
ATOM   2306 2HH1 ARG   142      86.980  50.180  28.250  1.00  0.00
ATOM   2307  NH2 ARG   142      85.700  50.690  26.390  1.00  0.00
ATOM   2308 1HH2 ARG   142      85.400  50.900  25.420  1.00  0.00
ATOM   2309 2HH2 ARG   142      85.940  51.380  27.110  1.00  0.00
ATOM   2310  C   ARG   142      83.440  44.650  28.350  1.00  0.00
ATOM   2311  O   ARG   142      82.320  45.050  28.340  1.00  0.00
ATOM   2312  N   VAL   143      84.100  44.630  29.480  1.00  0.00
ATOM   2313  H   VAL   143      85.020  44.110  29.500  1.00  0.00
ATOM   2314  CA  VAL   143      83.690  45.230  30.800  1.00  0.00
ATOM   2315  HA  VAL   143      82.860  45.860  30.820  1.00  0.00
ATOM   2316  CB  VAL   143      83.600  44.060  31.760  1.00  0.00
ATOM   2317  HB  VAL   143      84.620  43.690  31.750  1.00  0.00
ATOM   2318  CG1 VAL   143      83.200  44.520  33.190  1.00  0.00
ATOM   2319 1HG1 VAL   143      83.130  43.710  33.880  1.00  0.00
ATOM   2320 2HG1 VAL   143      83.880  45.240  33.640  1.00  0.00
ATOM   2321 3HG1 VAL   143      82.270  45.050  33.190  1.00  0.00
ATOM   2322  CG2 VAL   143      82.630  42.970  31.380  1.00  0.00
ATOM   2323 1HG2 VAL   143      82.990  42.580  30.350  1.00  0.00
ATOM   2324 2HG2 VAL   143      82.530  42.170  32.120  1.00  0.00
ATOM   2325 3HG2 VAL   143      81.700  43.450  31.320  1.00  0.00
ATOM   2326  C   VAL   143      84.730  46.170  31.400  1.00  0.00
ATOM   2327  O   VAL   143      85.910  46.070  31.110  1.00  0.00
ATOM   2328  N   LEU   144      84.160  47.220  32.010  1.00  0.00
ATOM   2329  H   LEU   144      83.130  47.250  32.030  1.00  0.00
ATOM   2330  CA  LEU   144      84.950  48.330  32.640  1.00  0.00
ATOM   2331  HA  LEU   144      86.010  47.970  32.840  1.00  0.00
ATOM   2332  CB  LEU   144      84.980  49.670  31.810  1.00  0.00
ATOM   2333  HB1 LEU   144      85.660  49.520  30.920  1.00  0.00
ATOM   2334  HB2 LEU   144      85.390  50.490  32.400  1.00  0.00
ATOM   2335  CG  LEU   144      83.570  49.990  31.320  1.00  0.00
ATOM   2336  HG  LEU   144      82.840  49.830  32.120  1.00  0.00
ATOM   2337  CD1 LEU   144      83.550  51.470  31.040  1.00  0.00
ATOM   2338 1HD1 LEU   144      83.960  51.970  31.870  1.00  0.00
ATOM   2339 2HD1 LEU   144      84.100  51.800  30.100  1.00  0.00
ATOM   2340 3HD1 LEU   144      82.610  51.800  30.730  1.00  0.00
ATOM   2341  CD2 LEU   144      83.160  49.320  29.980  1.00  0.00
ATOM   2342 1HD2 LEU   144      83.940  48.690  29.610  1.00  0.00
ATOM   2343 2HD2 LEU   144      82.150  48.870  30.050  1.00  0.00
ATOM   2344 3HD2 LEU   144      83.100  50.010  29.090  1.00  0.00
ATOM   2345  C   LEU   144      84.460  48.740  34.020  1.00  0.00
ATOM   2346  O   LEU   144      83.360  48.430  34.370  1.00  0.00
ATOM   2347  N   GLY   145      85.280  49.410  34.840  1.00  0.00
ATOM   2348  H   GLY   145      86.220  49.690  34.560  1.00  0.00
ATOM   2349  CA  GLY   145      84.990  49.400  36.280  1.00  0.00
ATOM   2350  HA1 GLY   145      85.390  48.560  36.770  1.00  0.00
ATOM   2351  HA2 GLY   145      83.920  49.340  36.360  1.00  0.00
ATOM   2352  C   GLY   145      85.380  50.720  36.990  1.00  0.00
ATOM   2353  O   GLY   145      86.290  51.350  36.530  1.00  0.00
ATOM   2354  N   GLY   146      84.690  51.070  38.080  1.00  0.00
ATOM   2355  H   GLY   146      83.960  50.440  38.460  1.00  0.00
ATOM   2356  CA  GLY   146      84.890  52.300  38.800  1.00  0.00
ATOM   2357  HA1 GLY   146      84.980  53.240  38.270  1.00  0.00
ATOM   2358  HA2 GLY   146      85.780  52.140  39.350  1.00  0.00
ATOM   2359  C   GLY   146      83.800  52.350  39.860  1.00  0.00
ATOM   2360  O   GLY   146      83.790  51.520  40.740  1.00  0.00
ATOM   2361  N   ALA   147      82.900  53.320  39.600  1.00  0.00
ATOM   2362  H   ALA   147      83.050  53.940  38.830  1.00  0.00
ATOM   2363  CA  ALA   147      81.690  53.540  40.360  1.00  0.00
ATOM   2364  HA  ALA   147      81.260  52.630  40.780  1.00  0.00
ATOM   2365  CB  ALA   147      82.050  54.400  41.530  1.00  0.00
ATOM   2366  HB1 ALA   147      81.220  54.410  42.220  1.00  0.00
ATOM   2367  HB2 ALA   147      82.880  53.930  42.070  1.00  0.00
ATOM   2368  HB3 ALA   147      82.440  55.360  41.120  1.00  0.00
ATOM   2369  C   ALA   147      80.480  54.250  39.650  1.00  0.00
ATOM   2370  O   ALA   147      80.520  54.880  38.560  1.00  0.00
ATOM   2371  N   VAL   148      79.390  54.310  40.430  1.00  0.00
ATOM   2372  H   VAL   148      79.420  53.800  41.290  1.00  0.00
ATOM   2373  CA  VAL   148      78.130  54.960  40.230  1.00  0.00
ATOM   2374  HA  VAL   148      78.320  55.590  39.310  1.00  0.00
ATOM   2375  CB  VAL   148      76.950  53.930  40.050  1.00  0.00
ATOM   2376  HB  VAL   148      76.040  54.430  40.190  1.00  0.00
ATOM   2377  CG1 VAL   148      76.760  53.380  38.630  1.00  0.00
ATOM   2378 1HG1 VAL   148      76.430  54.210  37.950  1.00  0.00
ATOM   2379 2HG1 VAL   148      77.660  52.920  38.350  1.00  0.00
ATOM   2380 3HG1 VAL   148      75.910  52.680  38.700  1.00  0.00
ATOM   2381  CG2 VAL   148      77.020  52.670  40.970  1.00  0.00
ATOM   2382 1HG2 VAL   148      76.090  52.050  40.790  1.00  0.00
ATOM   2383 2HG2 VAL   148      77.930  52.010  40.860  1.00  0.00
ATOM   2384 3HG2 VAL   148      76.990  53.020  42.000  1.00  0.00
ATOM   2385  C   VAL   148      77.810  55.840  41.440  1.00  0.00
ATOM   2386  O   VAL   148      78.080  55.460  42.540  1.00  0.00
ATOM   2387  N   LEU   149      77.540  57.140  41.230  1.00  0.00
ATOM   2388  H   LEU   149      77.270  57.320  40.300  1.00  0.00
ATOM   2389  CA  LEU   149      77.330  58.130  42.290  1.00  0.00
ATOM   2390  HA  LEU   149      77.130  57.700  43.310  1.00  0.00
ATOM   2391  CB  LEU   149      78.610  59.000  42.340  1.00  0.00
ATOM   2392  HB1 LEU   149      79.430  58.290  42.320  1.00  0.00
ATOM   2393  HB2 LEU   149      78.770  59.450  43.320  1.00  0.00
ATOM   2394  CG  LEU   149      78.790  60.030  41.210  1.00  0.00
ATOM   2395  HG  LEU   149      78.370  59.710  40.260  1.00  0.00
ATOM   2396  CD1 LEU   149      78.230  61.440  41.540  1.00  0.00
ATOM   2397 1HD1 LEU   149      77.210  61.390  41.740  1.00  0.00
ATOM   2398 2HD1 LEU   149      78.560  61.950  42.450  1.00  0.00
ATOM   2399 3HD1 LEU   149      78.460  62.170  40.750  1.00  0.00
ATOM   2400  CD2 LEU   149      80.350  60.200  40.990  1.00  0.00
ATOM   2401 1HD2 LEU   149      80.520  61.140  40.490  1.00  0.00
ATOM   2402 2HD2 LEU   149      80.840  60.300  41.940  1.00  0.00
ATOM   2403 3HD2 LEU   149      80.840  59.400  40.410  1.00  0.00
ATOM   2404  C   LEU   149      76.070  59.010  42.080  1.00  0.00
ATOM   2405  O   LEU   149      75.410  59.010  40.990  1.00  0.00
ATOM   2406  N   ASP   150      75.810  59.900  43.070  1.00  0.00
ATOM   2407  H   ASP   150      76.360  59.820  43.950  1.00  0.00
ATOM   2408  CA  ASP   150      74.840  60.880  43.120  1.00  0.00
ATOM   2409  HA  ASP   150      74.960  61.340  42.150  1.00  0.00
ATOM   2410  CB  ASP   150      73.440  60.230  43.300  1.00  0.00
ATOM   2411  HB1 ASP   150      73.320  60.160  44.350  1.00  0.00
ATOM   2412  HB2 ASP   150      73.360  59.270  42.850  1.00  0.00
ATOM   2413  CG  ASP   150      72.310  61.060  42.800  1.00  0.00
ATOM   2414  OD1 ASP   150      71.240  60.930  43.440  1.00  0.00
ATOM   2415  OD2 ASP   150      72.360  61.660  41.740  1.00  0.00
ATOM   2416  C   ASP   150      75.170  62.000  44.140  1.00  0.00
ATOM   2417  O   ASP   150      76.040  61.800  44.980  1.00  0.00
ATOM   2418  N   LEU   151      74.360  63.050  44.200  1.00  0.00
ATOM   2419  H   LEU   151      73.570  63.100  43.580  1.00  0.00
ATOM   2420  CA  LEU   151      74.730  64.260  44.940  1.00  0.00
ATOM   2421  HA  LEU   151      74.890  63.870  45.920  1.00  0.00
ATOM   2422  CB  LEU   151      76.000  64.990  44.460  1.00  0.00
ATOM   2423  HB1 LEU   151      76.890  64.330  44.320  1.00  0.00
ATOM   2424  HB2 LEU   151      76.170  65.840  45.140  1.00  0.00
ATOM   2425  CG  LEU   151      75.900  65.630  43.060  1.00  0.00
ATOM   2426  HG  LEU   151      75.110  66.380  42.970  1.00  0.00
ATOM   2427  CD1 LEU   151      77.230  66.260  42.650  1.00  0.00
ATOM   2428 1HD1 LEU   151      78.120  65.530  42.680  1.00  0.00
ATOM   2429 2HD1 LEU   151      77.250  66.560  41.600  1.00  0.00
ATOM   2430 3HD1 LEU   151      77.450  67.080  43.350  1.00  0.00
ATOM   2431  CD2 LEU   151      75.580  64.720  41.830  1.00  0.00
ATOM   2432 1HD2 LEU   151      76.210  63.900  41.680  1.00  0.00
ATOM   2433 2HD2 LEU   151      74.590  64.290  41.910  1.00  0.00
ATOM   2434 3HD2 LEU   151      75.480  65.360  41.020  1.00  0.00
ATOM   2435  C   LEU   151      73.450  65.150  45.030  1.00  0.00
ATOM   2436  O   LEU   151      72.630  65.310  44.140  1.00  0.00
ATOM   2437  N   TRP   152      73.430  65.880  46.130  1.00  0.00
ATOM   2438  H   TRP   152      74.150  65.730  46.790  1.00  0.00
ATOM   2439  CA  TRP   152      72.380  66.900  46.570  1.00  0.00
ATOM   2440  HA  TRP   152      72.120  67.480  45.760  1.00  0.00
ATOM   2441  CB  TRP   152      71.070  66.180  47.010  1.00  0.00
ATOM   2442  HB1 TRP   152      70.830  65.350  46.300  1.00  0.00
ATOM   2443  HB2 TRP   152      70.180  66.780  47.030  1.00  0.00
ATOM   2444  CG  TRP   152      71.190  65.460  48.340  1.00  0.00
ATOM   2445  CD1 TRP   152      70.610  65.780  49.490  1.00  0.00
ATOM   2446  HD1 TRP   152      70.030  66.710  49.650  1.00  0.00
ATOM   2447  NE1 TRP   152      70.960  64.940  50.500  1.00  0.00
ATOM   2448  HE1 TRP   152      70.890  65.170  51.540  1.00  0.00
ATOM   2449  CE2 TRP   152      71.870  64.030  50.070  1.00  0.00
ATOM   2450  CZ2 TRP   152      72.480  62.920  50.690  1.00  0.00
ATOM   2451  HZ2 TRP   152      72.340  62.620  51.670  1.00  0.00
ATOM   2452  CH2 TRP   152      73.300  62.090  49.950  1.00  0.00
ATOM   2453  HH2 TRP   152      73.820  61.210  50.420  1.00  0.00
ATOM   2454  CZ3 TRP   152      73.520  62.420  48.550  1.00  0.00
ATOM   2455  HZ3 TRP   152      74.050  61.710  47.860  1.00  0.00
ATOM   2456  CE3 TRP   152      72.790  63.450  47.970  1.00  0.00
ATOM   2457  HE3 TRP   152      72.860  63.570  46.900  1.00  0.00
ATOM   2458  CD2 TRP   152      72.040  64.350  48.700  1.00  0.00
ATOM   2459  C   TRP   152      72.930  67.840  47.670  1.00  0.00
ATOM   2460  O   TRP   152      74.130  67.880  47.910  1.00  0.00
ATOM   2461  N   VAL   153      72.040  68.630  48.260  1.00  0.00
ATOM   2462  H   VAL   153      71.130  68.720  47.790  1.00  0.00
ATOM   2463  CA  VAL   153      72.370  69.710  49.190  1.00  0.00
ATOM   2464  HA  VAL   153      73.400  69.570  49.480  1.00  0.00
ATOM   2465  CB  VAL   153      72.190  71.150  48.540  1.00  0.00
ATOM   2466  HB  VAL   153      71.240  71.250  48.000  1.00  0.00
ATOM   2467  CG1 VAL   153      72.270  72.390  49.430  1.00  0.00
ATOM   2468 1HG1 VAL   153      73.190  72.280  50.040  1.00  0.00
ATOM   2469 2HG1 VAL   153      72.350  73.380  48.930  1.00  0.00
ATOM   2470 3HG1 VAL   153      71.440  72.440  50.120  1.00  0.00
ATOM   2471  CG2 VAL   153      73.370  71.380  47.510  1.00  0.00
ATOM   2472 1HG2 VAL   153      73.230  72.300  46.920  1.00  0.00
ATOM   2473 2HG2 VAL   153      74.360  71.570  48.010  1.00  0.00
ATOM   2474 3HG2 VAL   153      73.470  70.550  46.830  1.00  0.00
ATOM   2475  C   VAL   153      71.470  69.540  50.370  1.00  0.00
ATOM   2476  O   VAL   153      70.280  69.350  50.200  1.00  0.00
ATOM   2477  N   SER   154      72.030  69.620  51.590  1.00  0.00
ATOM   2478  H   SER   154      73.000  69.640  51.710  1.00  0.00
ATOM   2479  CA  SER   154      71.370  69.500  52.810  1.00  0.00
ATOM   2480  HA  SER   154      70.720  68.740  52.660  1.00  0.00
ATOM   2481  CB  SER   154      72.270  69.220  54.010  1.00  0.00
ATOM   2482  HB1 SER   154      72.820  68.320  53.940  1.00  0.00
ATOM   2483  HB2 SER   154      71.750  69.170  55.000  1.00  0.00
ATOM   2484  OG  SER   154      73.220  70.320  54.140  1.00  0.00
ATOM   2485  HG  SER   154      73.810  69.980  54.800  1.00  0.00
ATOM   2486  C   SER   154      70.360  70.670  53.120  1.00  0.00
ATOM   2487  O   SER   154      70.520  71.840  52.690  1.00  0.00
ATOM   2488  N   ASP   155      69.520  70.490  54.140  1.00  0.00
ATOM   2489  H   ASP   155      69.400  69.550  54.570  1.00  0.00
ATOM   2490  CA  ASP   155      68.860  71.560  54.950  1.00  0.00
ATOM   2491  HA  ASP   155      68.240  72.120  54.250  1.00  0.00
ATOM   2492  CB  ASP   155      67.930  70.880  55.960  1.00  0.00
ATOM   2493  HB1 ASP   155      68.510  70.150  56.600  1.00  0.00
ATOM   2494  HB2 ASP   155      67.090  70.350  55.440  1.00  0.00
ATOM   2495  CG  ASP   155      67.160  71.830  56.850  1.00  0.00
ATOM   2496  OD1 ASP   155      67.560  72.090  58.040  1.00  0.00
ATOM   2497  OD2 ASP   155      66.240  72.390  56.350  1.00  0.00
ATOM   2498  C   ASP   155      69.810  72.600  55.570  1.00  0.00
ATOM   2499  O   ASP   155      69.500  73.760  55.700  1.00  0.00
ATOM   2500  N   SER   156      71.020  72.170  55.900  1.00  0.00
ATOM   2501  H   SER   156      71.180  71.210  55.880  1.00  0.00
ATOM   2502  CA  SER   156      72.170  72.960  56.380  1.00  0.00
ATOM   2503  HA  SER   156      71.790  73.810  56.850  1.00  0.00
ATOM   2504  CB  SER   156      72.960  72.140  57.420  1.00  0.00
ATOM   2505  HB1 SER   156      73.690  72.810  57.850  1.00  0.00
ATOM   2506  HB2 SER   156      73.520  71.270  57.000  1.00  0.00
ATOM   2507  OG  SER   156      72.120  71.800  58.490  1.00  0.00
ATOM   2508  HG  SER   156      72.180  70.860  58.670  1.00  0.00
ATOM   2509  C   SER   156      73.080  73.550  55.290  1.00  0.00
ATOM   2510  O   SER   156      74.140  74.080  55.620  1.00  0.00
ATOM   2511  N   GLY   157      72.640  73.470  54.010  1.00  0.00
ATOM   2512  H   GLY   157      71.770  73.020  53.860  1.00  0.00
ATOM   2513  CA  GLY   157      73.310  74.180  52.930  1.00  0.00
ATOM   2514  HA1 GLY   157      73.300  75.270  53.090  1.00  0.00
ATOM   2515  HA2 GLY   157      72.680  74.210  52.000  1.00  0.00
ATOM   2516  C   GLY   157      74.790  73.810  52.590  1.00  0.00
ATOM   2517  O   GLY   157      75.640  74.650  52.360  1.00  0.00
ATOM   2518  N   ALA   158      75.070  72.500  52.490  1.00  0.00
ATOM   2519  H   ALA   158      74.400  71.870  52.870  1.00  0.00
ATOM   2520  CA  ALA   158      76.370  71.960  52.210  1.00  0.00
ATOM   2521  HA  ALA   158      76.970  72.710  51.890  1.00  0.00
ATOM   2522  CB  ALA   158      76.850  71.410  53.610  1.00  0.00
ATOM   2523  HB1 ALA   158      76.700  72.190  54.390  1.00  0.00
ATOM   2524  HB2 ALA   158      76.250  70.520  53.850  1.00  0.00
ATOM   2525  HB3 ALA   158      77.940  71.150  53.510  1.00  0.00
ATOM   2526  C   ALA   158      76.360  70.870  51.130  1.00  0.00
ATOM   2527  O   ALA   158      75.430  70.110  51.060  1.00  0.00
ATOM   2528  N   PHE   159      77.420  70.790  50.380  1.00  0.00
ATOM   2529  H   PHE   159      78.200  71.420  50.530  1.00  0.00
ATOM   2530  CA  PHE   159      77.670  69.700  49.410  1.00  0.00
ATOM   2531  HA  PHE   159      76.870  69.740  48.610  1.00  0.00
ATOM   2532  CB  PHE   159      79.000  69.970  48.730  1.00  0.00
ATOM   2533  HB1 PHE   159      79.250  69.020  48.190  1.00  0.00
ATOM   2534  HB2 PHE   159      79.650  70.070  49.570  1.00  0.00
ATOM   2535  CG  PHE   159      79.040  71.250  47.850  1.00  0.00
ATOM   2536  CD1 PHE   159      78.140  71.300  46.830  1.00  0.00
ATOM   2537  HD1 PHE   159      77.590  70.420  46.610  1.00  0.00
ATOM   2538  CE1 PHE   159      77.870  72.480  46.180  1.00  0.00
ATOM   2539  HE1 PHE   159      77.070  72.480  45.480  1.00  0.00
ATOM   2540  CZ  PHE   159      78.680  73.620  46.430  1.00  0.00
ATOM   2541  HZ  PHE   159      78.690  74.490  45.780  1.00  0.00
ATOM   2542  CE2 PHE   159      79.620  73.540  47.440  1.00  0.00
ATOM   2543  HE2 PHE   159      80.210  74.390  47.690  1.00  0.00
ATOM   2544  CD2 PHE   159      79.810  72.370  48.230  1.00  0.00
ATOM   2545  HD2 PHE   159      80.420  72.320  49.100  1.00  0.00
ATOM   2546  C   PHE   159      77.520  68.320  50.060  1.00  0.00
ATOM   2547  O   PHE   159      78.170  68.080  51.090  1.00  0.00
ATOM   2548  N   LEU   160      76.710  67.440  49.480  1.00  0.00
ATOM   2549  H   LEU   160      76.080  67.750  48.720  1.00  0.00
ATOM   2550  CA  LEU   160      76.570  66.010  49.890  1.00  0.00
ATOM   2551  HA  LEU   160      77.210  65.690  50.710  1.00  0.00
ATOM   2552  CB  LEU   160      75.180  65.810  50.540  1.00  0.00
ATOM   2553  HB1 LEU   160      75.050  64.710  50.520  1.00  0.00
ATOM   2554  HB2 LEU   160      74.440  66.170  49.780  1.00  0.00
ATOM   2555  CG  LEU   160      74.990  66.360  51.960  1.00  0.00
ATOM   2556  HG  LEU   160      75.190  67.420  51.990  1.00  0.00
ATOM   2557  CD1 LEU   160      73.540  66.120  52.280  1.00  0.00
ATOM   2558 1HD1 LEU   160      72.920  66.780  51.600  1.00  0.00
ATOM   2559 2HD1 LEU   160      73.450  65.020  52.150  1.00  0.00
ATOM   2560 3HD1 LEU   160      73.310  66.350  53.300  1.00  0.00
ATOM   2561  CD2 LEU   160      75.860  65.720  53.080  1.00  0.00
ATOM   2562 1HD2 LEU   160      75.570  65.960  54.090  1.00  0.00
ATOM   2563 2HD2 LEU   160      76.040  64.600  53.000  1.00  0.00
ATOM   2564 3HD2 LEU   160      76.930  66.090  52.920  1.00  0.00
ATOM   2565  C   LEU   160      76.720  65.050  48.700  1.00  0.00
ATOM   2566  O   LEU   160      76.350  65.390  47.570  1.00  0.00
ATOM   2567  N   LEU   161      77.270  63.870  48.980  1.00  0.00
ATOM   2568  H   LEU   161      77.560  63.680  49.910  1.00  0.00
ATOM   2569  CA  LEU   161      77.500  62.870  47.900  1.00  0.00
ATOM   2570  HA  LEU   161      76.870  63.100  47.040  1.00  0.00
ATOM   2571  CB  LEU   161      79.020  63.050  47.650  1.00  0.00
ATOM   2572  HB1 LEU   161      79.590  63.160  48.610  1.00  0.00
ATOM   2573  HB2 LEU   161      79.150  64.010  47.120  1.00  0.00
ATOM   2574  CG  LEU   161      79.810  62.090  46.750  1.00  0.00
ATOM   2575  HG  LEU   161      79.560  61.060  46.990  1.00  0.00
ATOM   2576  CD1 LEU   161      79.430  62.270  45.230  1.00  0.00
ATOM   2577 1HD1 LEU   161      79.390  63.200  44.860  1.00  0.00
ATOM   2578 2HD1 LEU   161      80.040  61.600  44.670  1.00  0.00
ATOM   2579 3HD1 LEU   161      78.490  61.820  45.140  1.00  0.00
ATOM   2580  CD2 LEU   161      81.310  62.230  46.920  1.00  0.00
ATOM   2581 1HD2 LEU   161      81.460  61.890  47.970  1.00  0.00
ATOM   2582 2HD2 LEU   161      81.810  61.600  46.190  1.00  0.00
ATOM   2583 3HD2 LEU   161      81.610  63.260  46.840  1.00  0.00
ATOM   2584  C   LEU   161      77.070  61.430  48.430  1.00  0.00
ATOM   2585  O   LEU   161      77.030  61.090  49.590  1.00  0.00
ATOM   2586  N   GLU   162      77.040  60.540  47.480  1.00  0.00
ATOM   2587  H   GLU   162      76.980  60.960  46.560  1.00  0.00
ATOM   2588  CA  GLU   162      76.970  59.080  47.690  1.00  0.00
ATOM   2589  HA  GLU   162      77.540  58.920  48.600  1.00  0.00
ATOM   2590  CB  GLU   162      75.440  58.740  47.650  1.00  0.00
ATOM   2591  HB1 GLU   162      75.060  58.930  46.630  1.00  0.00
ATOM   2592  HB2 GLU   162      74.940  59.420  48.360  1.00  0.00
ATOM   2593  CG  GLU   162      75.240  57.310  48.120  1.00  0.00
ATOM   2594  HG1 GLU   162      75.510  57.310  49.140  1.00  0.00
ATOM   2595  HG2 GLU   162      75.870  56.600  47.550  1.00  0.00
ATOM   2596  CD  GLU   162      73.750  56.920  48.080  1.00  0.00
ATOM   2597  OE1 GLU   162      73.180  56.500  47.000  1.00  0.00
ATOM   2598  OE2 GLU   162      73.230  57.050  49.210  1.00  0.00
ATOM   2599  C   GLU   162      77.730  58.450  46.500  1.00  0.00
ATOM   2600  O   GLU   162      77.550  58.870  45.410  1.00  0.00
ATOM   2601  N   VAL   163      78.530  57.450  46.800  1.00  0.00
ATOM   2602  H   VAL   163      78.640  57.130  47.760  1.00  0.00
ATOM   2603  CA  VAL   163      79.280  56.690  45.730  1.00  0.00
ATOM   2604  HA  VAL   163      78.860  56.950  44.750  1.00  0.00
ATOM   2605  CB  VAL   163      80.710  57.130  45.650  1.00  0.00
ATOM   2606  HB  VAL   163      81.300  56.930  46.530  1.00  0.00
ATOM   2607  CG1 VAL   163      81.390  56.590  44.390  1.00  0.00
ATOM   2608 1HG1 VAL   163      82.160  57.330  44.100  1.00  0.00
ATOM   2609 2HG1 VAL   163      81.860  55.640  44.560  1.00  0.00
ATOM   2610 3HG1 VAL   163      80.750  56.640  43.500  1.00  0.00
ATOM   2611  CG2 VAL   163      80.920  58.670  45.620  1.00  0.00
ATOM   2612 1HG2 VAL   163      80.350  59.130  44.810  1.00  0.00
ATOM   2613 2HG2 VAL   163      80.700  59.100  46.640  1.00  0.00
ATOM   2614 3HG2 VAL   163      81.940  58.940  45.500  1.00  0.00
ATOM   2615  C   VAL   163      79.110  55.170  46.000  1.00  0.00
ATOM   2616  O   VAL   163      79.080  54.820  47.170  1.00  0.00
ATOM   2617  N   ASP   164      79.020  54.230  45.040  1.00  0.00
ATOM   2618  H   ASP   164      78.830  54.540  44.110  1.00  0.00
ATOM   2619  CA  ASP   164      79.050  52.760  45.180  1.00  0.00
ATOM   2620  HA  ASP   164      79.480  52.470  46.220  1.00  0.00
ATOM   2621  CB  ASP   164      77.600  52.220  45.160  1.00  0.00
ATOM   2622  HB1 ASP   164      77.320  52.120  44.120  1.00  0.00
ATOM   2623  HB2 ASP   164      76.980  52.870  45.780  1.00  0.00
ATOM   2624  CG  ASP   164      77.520  50.750  45.620  1.00  0.00
ATOM   2625  OD1 ASP   164      78.210  50.350  46.580  1.00  0.00
ATOM   2626  OD2 ASP   164      76.640  50.000  45.110  1.00  0.00
ATOM   2627  C   ASP   164      79.890  52.090  44.090  1.00  0.00
ATOM   2628  O   ASP   164      79.630  52.140  42.920  1.00  0.00
ATOM   2629  N   PRO   165      81.010  51.420  44.370  1.00  0.00
ATOM   2630  CD  PRO   165      81.700  51.350  45.650  1.00  0.00
ATOM   2631  HD1 PRO   165      81.100  51.140  46.440  1.00  0.00
ATOM   2632  HD2 PRO   165      82.180  52.280  45.940  1.00  0.00
ATOM   2633  CG  PRO   165      82.690  50.240  45.460  1.00  0.00
ATOM   2634  HG1 PRO   165      82.230  49.240  45.410  1.00  0.00
ATOM   2635  HG2 PRO   165      83.460  50.230  46.270  1.00  0.00
ATOM   2636  CB  PRO   165      83.170  50.510  44.080  1.00  0.00
ATOM   2637  HB1 PRO   165      83.700  49.670  43.640  1.00  0.00
ATOM   2638  HB2 PRO   165      83.900  51.370  43.980  1.00  0.00
ATOM   2639  CA  PRO   165      81.960  50.940  43.320  1.00  0.00
ATOM   2640  HA  PRO   165      82.200  51.790  42.660  1.00  0.00
ATOM   2641  C   PRO   165      81.220  49.840  42.500  1.00  0.00
ATOM   2642  O   PRO   165      80.620  48.950  43.110  1.00  0.00
ATOM   2643  N   ALA   166      81.400  49.880  41.160  1.00  0.00
ATOM   2644  H   ALA   166      81.930  50.620  40.750  1.00  0.00
ATOM   2645  CA  ALA   166      80.720  49.040  40.210  1.00  0.00
ATOM   2646  HA  ALA   166      80.430  48.210  40.660  1.00  0.00
ATOM   2647  CB  ALA   166      79.350  49.590  39.970  1.00  0.00
ATOM   2648  HB1 ALA   166      78.730  49.140  39.260  1.00  0.00
ATOM   2649  HB2 ALA   166      78.880  49.420  40.910  1.00  0.00
ATOM   2650  HB3 ALA   166      79.340  50.690  39.820  1.00  0.00
ATOM   2651  C   ALA   166      81.430  48.790  38.920  1.00  0.00
ATOM   2652  O   ALA   166      82.310  49.590  38.550  1.00  0.00
ATOM   2653  N   TYR   167      81.070  47.810  38.110  1.00  0.00
ATOM   2654  H   TYR   167      80.390  47.160  38.520  1.00  0.00
ATOM   2655  CA  TYR   167      81.480  47.560  36.760  1.00  0.00
ATOM   2656  HA  TYR   167      82.170  48.300  36.350  1.00  0.00
ATOM   2657  CB  TYR   167      82.210  46.210  36.660  1.00  0.00
ATOM   2658  HB1 TYR   167      82.450  46.120  35.630  1.00  0.00
ATOM   2659  HB2 TYR   167      81.570  45.390  36.970  1.00  0.00
ATOM   2660  CG  TYR   167      83.530  46.060  37.420  1.00  0.00
ATOM   2661  CD1 TYR   167      84.720  46.050  36.670  1.00  0.00
ATOM   2662  HD1 TYR   167      84.650  46.110  35.590  1.00  0.00
ATOM   2663  CE1 TYR   167      86.000  46.060  37.320  1.00  0.00
ATOM   2664  HE1 TYR   167      86.870  46.030  36.700  1.00  0.00
ATOM   2665  CZ  TYR   167      86.060  46.160  38.710  1.00  0.00
ATOM   2666  OH  TYR   167      87.210  46.130  39.430  1.00  0.00
ATOM   2667  HH  TYR   167      88.040  45.970  38.960  1.00  0.00
ATOM   2668  CE2 TYR   167      84.890  46.240  39.490  1.00  0.00
ATOM   2669  HE2 TYR   167      84.860  46.280  40.620  1.00  0.00
ATOM   2670  CD2 TYR   167      83.640  46.170  38.820  1.00  0.00
ATOM   2671  HD2 TYR   167      82.710  46.180  39.390  1.00  0.00
ATOM   2672  C   TYR   167      80.260  47.490  35.820  1.00  0.00
ATOM   2673  O   TYR   167      79.120  47.350  36.190  1.00  0.00
ATOM   2674  N   ARG   168      80.520  47.660  34.560  1.00  0.00
ATOM   2675  H   ARG   168      81.530  47.960  34.360  1.00  0.00
ATOM   2676  CA  ARG   168      79.480  47.910  33.460  1.00  0.00
ATOM   2677  HA  ARG   168      78.460  47.460  33.670  1.00  0.00
ATOM   2678  CB  ARG   168      79.450  49.400  33.270  1.00  0.00
ATOM   2679  HB1 ARG   168      80.480  49.780  33.050  1.00  0.00
ATOM   2680  HB2 ARG   168      79.290  49.840  34.360  1.00  0.00
ATOM   2681  CG  ARG   168      78.400  49.970  32.270  1.00  0.00
ATOM   2682  HG1 ARG   168      77.480  49.490  32.580  1.00  0.00
ATOM   2683  HG2 ARG   168      78.650  49.740  31.240  1.00  0.00
ATOM   2684  CD  ARG   168      78.190  51.520  32.370  1.00  0.00
ATOM   2685  HD1 ARG   168      79.030  52.060  32.130  1.00  0.00
ATOM   2686  HD2 ARG   168      78.040  51.800  33.390  1.00  0.00
ATOM   2687  NE  ARG   168      77.070  52.050  31.580  1.00  0.00
ATOM   2688  HE  ARG   168      77.350  52.640  30.810  1.00  0.00
ATOM   2689  CZ  ARG   168      75.760  51.950  31.780  1.00  0.00
ATOM   2690  NH1 ARG   168      75.260  51.200  32.750  1.00  0.00
ATOM   2691 1HH1 ARG   168      75.800  50.640  33.460  1.00  0.00
ATOM   2692 2HH1 ARG   168      74.210  51.130  32.750  1.00  0.00
ATOM   2693  NH2 ARG   168      74.920  52.680  31.060  1.00  0.00
ATOM   2694 1HH2 ARG   168      75.320  53.170  30.320  1.00  0.00
ATOM   2695 2HH2 ARG   168      73.960  52.630  31.190  1.00  0.00
ATOM   2696  C   ARG   168      79.940  47.250  32.200  1.00  0.00
ATOM   2697  O   ARG   168      81.140  47.350  31.840  1.00  0.00
ATOM   2698  N   ILE   169      79.150  46.580  31.410  1.00  0.00
ATOM   2699  H   ILE   169      78.160  46.450  31.640  1.00  0.00
ATOM   2700  CA  ILE   169      79.490  46.070  30.080  1.00  0.00
ATOM   2701  HA  ILE   169      80.520  45.760  30.090  1.00  0.00
ATOM   2702  CB  ILE   169      78.510  44.860  29.730  1.00  0.00
ATOM   2703  HB  ILE   169      77.500  45.340  29.500  1.00  0.00
ATOM   2704  CG2 ILE   169      78.860  43.990  28.470  1.00  0.00
ATOM   2705 1HG2 ILE   169      79.780  43.310  28.650  1.00  0.00
ATOM   2706 2HG2 ILE   169      78.060  43.300  28.200  1.00  0.00
ATOM   2707 3HG2 ILE   169      79.170  44.570  27.610  1.00  0.00
ATOM   2708  CG1 ILE   169      78.330  43.920  30.950  1.00  0.00
ATOM   2709 1HG1 ILE   169      78.050  44.440  31.880  1.00  0.00
ATOM   2710 2HG1 ILE   169      79.260  43.440  31.230  1.00  0.00
ATOM   2711  CD  ILE   169      77.330  42.760  30.660  1.00  0.00
ATOM   2712  HD1 ILE   169      77.700  42.010  29.980  1.00  0.00
ATOM   2713  HD2 ILE   169      77.130  42.310  31.600  1.00  0.00
ATOM   2714  HD3 ILE   169      76.500  43.250  30.130  1.00  0.00
ATOM   2715  C   ILE   169      79.570  47.200  28.940  1.00  0.00
ATOM   2716  O   ILE   169      78.850  48.180  28.980  1.00  0.00
ATOM   2717  N   LEU   170      80.360  46.940  27.830  1.00  0.00
ATOM   2718  H   LEU   170      81.100  46.220  27.910  1.00  0.00
ATOM   2719  CA  LEU   170      80.300  47.780  26.640  1.00  0.00
ATOM   2720  HA  LEU   170      79.330  48.380  26.610  1.00  0.00
ATOM   2721  CB  LEU   170      81.380  48.860  26.900  1.00  0.00
ATOM   2722  HB1 LEU   170      82.360  48.430  26.980  1.00  0.00
ATOM   2723  HB2 LEU   170      81.230  49.330  27.890  1.00  0.00
ATOM   2724  CG  LEU   170      81.460  50.120  25.980  1.00  0.00
ATOM   2725  HG  LEU   170      81.870  50.960  26.570  1.00  0.00
ATOM   2726  CD1 LEU   170      82.470  49.790  24.830  1.00  0.00
ATOM   2727 1HD1 LEU   170      82.720  50.660  24.240  1.00  0.00
ATOM   2728 2HD1 LEU   170      83.510  49.460  25.210  1.00  0.00
ATOM   2729 3HD1 LEU   170      82.120  48.920  24.260  1.00  0.00
ATOM   2730  CD2 LEU   170      80.120  50.470  25.340  1.00  0.00
ATOM   2731 1HD2 LEU   170      80.150  51.490  25.020  1.00  0.00
ATOM   2732 2HD2 LEU   170      79.870  49.820  24.460  1.00  0.00
ATOM   2733 3HD2 LEU   170      79.250  50.380  26.070  1.00  0.00
ATOM   2734  C   LEU   170      80.610  46.900  25.370  1.00  0.00
ATOM   2735  O   LEU   170      81.610  46.220  25.260  1.00  0.00
ATOM   2736  N   CYN   171      79.770  47.020  24.400  1.00  0.00
ATOM   2737  H   CYN   171      79.010  47.680  24.510  1.00  0.00
ATOM   2738  CA  CYN   171      79.860  46.230  23.140  1.00  0.00
ATOM   2739  HA  CYN   171      80.510  45.370  23.200  1.00  0.00
ATOM   2740  CB  CYN   171      78.480  45.820  22.650  1.00  0.00
ATOM   2741  HB1 CYN   171      78.700  45.270  21.710  1.00  0.00
ATOM   2742  HB2 CYN   171      77.840  46.670  22.410  1.00  0.00
ATOM   2743  SG  CYN   171      77.590  44.640  23.670  1.00  0.00
ATOM   2744  HG  CYN   171      77.550  45.490  24.680  1.00  0.00
ATOM   2745  C   CYN   171      80.550  47.130  22.080  1.00  0.00
ATOM   2746  O   CYN   171      80.300  48.370  22.110  1.00  0.00
ATOM   2747  N   GLU   172      81.330  46.470  21.130  1.00  0.00
ATOM   2748  H   GLU   172      81.560  45.520  21.390  1.00  0.00
ATOM   2749  CA  GLU   172      82.170  47.120  20.140  1.00  0.00
ATOM   2750  HA  GLU   172      81.790  48.110  20.000  1.00  0.00
ATOM   2751  CB  GLU   172      83.590  46.900  20.550  1.00  0.00
ATOM   2752  HB1 GLU   172      84.140  47.340  19.650  1.00  0.00
ATOM   2753  HB2 GLU   172      83.800  45.850  20.680  1.00  0.00
ATOM   2754  CG  GLU   172      83.910  47.620  21.850  1.00  0.00
ATOM   2755  HG1 GLU   172      83.560  46.980  22.640  1.00  0.00
ATOM   2756  HG2 GLU   172      83.370  48.600  21.830  1.00  0.00
ATOM   2757  CD  GLU   172      85.370  47.810  22.040  1.00  0.00
ATOM   2758  OE1 GLU   172      85.810  48.750  22.750  1.00  0.00
ATOM   2759  OE2 GLU   172      86.120  47.010  21.420  1.00  0.00
ATOM   2760  C   GLU   172      81.900  46.550  18.710  1.00  0.00
ATOM   2761  O   GLU   172      81.900  47.300  17.760  1.00  0.00
ATOM   2762  N   MET   173      81.510  45.260  18.620  1.00  0.00
ATOM   2763  H   MET   173      81.440  44.830  19.510  1.00  0.00
ATOM   2764  CA  MET   173      80.950  44.570  17.500  1.00  0.00
ATOM   2765  HA  MET   173      81.690  44.640  16.680  1.00  0.00
ATOM   2766  CB  MET   173      80.560  43.170  17.940  1.00  0.00
ATOM   2767  HB1 MET   173      80.050  43.170  18.870  1.00  0.00
ATOM   2768  HB2 MET   173      81.500  42.690  17.980  1.00  0.00
ATOM   2769  CG  MET   173      79.780  42.360  16.890  1.00  0.00
ATOM   2770  HG1 MET   173      78.800  42.890  16.840  1.00  0.00
ATOM   2771  HG2 MET   173      79.800  41.340  17.190  1.00  0.00
ATOM   2772  SD  MET   173      80.390  42.150  15.280  1.00  0.00
ATOM   2773  CE  MET   173      79.650  40.570  14.920  1.00  0.00
ATOM   2774  HE1 MET   173      78.640  40.550  15.320  1.00  0.00
ATOM   2775  HE2 MET   173      79.650  40.400  13.910  1.00  0.00
ATOM   2776  HE3 MET   173      80.210  39.870  15.540  1.00  0.00
ATOM   2777  C   MET   173      79.790  45.460  17.040  1.00  0.00
ATOM   2778  O   MET   173      78.880  45.640  17.840  1.00  0.00
ATOM   2779  N   SER   174      79.840  45.970  15.830  1.00  0.00
ATOM   2780  H   SER   174      80.580  45.820  15.160  1.00  0.00
ATOM   2781  CA  SER   174      78.740  46.730  15.250  1.00  0.00
ATOM   2782  HA  SER   174      78.600  47.530  15.970  1.00  0.00
ATOM   2783  CB  SER   174      79.130  47.290  13.950  1.00  0.00
ATOM   2784  HB1 SER   174      80.020  47.940  13.960  1.00  0.00
ATOM   2785  HB2 SER   174      78.150  47.920  13.600  1.00  0.00
ATOM   2786  OG  SER   174      79.300  46.240  12.990  1.00  0.00
ATOM   2787  HG  SER   174      80.020  45.740  13.250  1.00  0.00
ATOM   2788  C   SER   174      77.400  45.940  15.100  1.00  0.00
ATOM   2789  O   SER   174      77.440  44.740  14.830  1.00  0.00
ATOM   2790  N   LEU   175      76.230  46.620  15.380  1.00  0.00
ATOM   2791  H   LEU   175      76.270  47.630  15.590  1.00  0.00
ATOM   2792  CA  LEU   175      74.900  46.010  15.110  1.00  0.00
ATOM   2793  HA  LEU   175      74.850  45.200  15.800  1.00  0.00
ATOM   2794  CB  LEU   175      73.820  47.120  15.400  1.00  0.00
ATOM   2795  HB1 LEU   175      74.060  47.910  14.720  1.00  0.00
ATOM   2796  HB2 LEU   175      73.930  47.420  16.410  1.00  0.00
ATOM   2797  CG  LEU   175      72.340  46.610  15.340  1.00  0.00
ATOM   2798  HG  LEU   175      72.180  46.030  14.440  1.00  0.00
ATOM   2799  CD1 LEU   175      72.010  45.650  16.460  1.00  0.00
ATOM   2800 1HD1 LEU   175      70.980  45.370  16.470  1.00  0.00
ATOM   2801 2HD1 LEU   175      72.640  44.740  16.320  1.00  0.00
ATOM   2802 3HD1 LEU   175      72.280  46.100  17.390  1.00  0.00
ATOM   2803  CD2 LEU   175      71.270  47.710  15.520  1.00  0.00
ATOM   2804 1HD2 LEU   175      71.470  48.120  16.460  1.00  0.00
ATOM   2805 2HD2 LEU   175      71.520  48.540  14.840  1.00  0.00
ATOM   2806 3HD2 LEU   175      70.190  47.400  15.470  1.00  0.00
ATOM   2807  C   LEU   175      74.750  45.460  13.760  1.00  0.00
ATOM   2808  O   LEU   175      74.230  44.360  13.680  1.00  0.00
ATOM   2809  N   GLU   176      75.290  46.150  12.750  1.00  0.00
ATOM   2810  H   GLU   176      75.590  47.080  13.010  1.00  0.00
ATOM   2811  CA  GLU   176      75.250  45.780  11.310  1.00  0.00
ATOM   2812  HA  GLU   176      74.200  45.630  11.200  1.00  0.00
ATOM   2813  CB  GLU   176      75.800  46.880  10.420  1.00  0.00
ATOM   2814  HB1 GLU   176      75.230  47.840  10.550  1.00  0.00
ATOM   2815  HB2 GLU   176      75.520  46.600   9.420  1.00  0.00
ATOM   2816  CG  GLU   176      77.360  47.080  10.580  1.00  0.00
ATOM   2817  HG1 GLU   176      77.970  46.110  10.440  1.00  0.00
ATOM   2818  HG2 GLU   176      77.560  47.520  11.540  1.00  0.00
ATOM   2819  CD  GLU   176      77.980  48.000   9.530  1.00  0.00
ATOM   2820  OE1 GLU   176      79.160  47.730   9.120  1.00  0.00
ATOM   2821  OE2 GLU   176      77.380  48.980   9.020  1.00  0.00
ATOM   2822  C   GLU   176      75.840  44.380  11.070  1.00  0.00
ATOM   2823  O   GLU   176      75.460  43.730  10.080  1.00  0.00
ATOM   2824  N   ALA   177      76.700  43.990  11.950  1.00  0.00
ATOM   2825  H   ALA   177      76.990  44.630  12.610  1.00  0.00
ATOM   2826  CA  ALA   177      77.340  42.630  11.970  1.00  0.00
ATOM   2827  HA  ALA   177      77.250  42.270  10.990  1.00  0.00
ATOM   2828  CB  ALA   177      78.880  42.770  12.060  1.00  0.00
ATOM   2829  HB1 ALA   177      79.240  43.470  12.830  1.00  0.00
ATOM   2830  HB2 ALA   177      79.370  41.790  12.140  1.00  0.00
ATOM   2831  HB3 ALA   177      79.210  43.190  11.130  1.00  0.00
ATOM   2832  C   ALA   177      76.890  41.640  12.950  1.00  0.00
ATOM   2833  O   ALA   177      76.910  40.450  12.690  1.00  0.00
ATOM   2834  N   TRP   178      76.390  42.150  14.090  1.00  0.00
ATOM   2835  H   TRP   178      76.500  43.100  14.250  1.00  0.00
ATOM   2836  CA  TRP   178      75.740  41.250  15.060  1.00  0.00
ATOM   2837  HA  TRP   178      76.430  40.430  15.250  1.00  0.00
ATOM   2838  CB  TRP   178      75.500  41.940  16.430  1.00  0.00
ATOM   2839  HB1 TRP   178      74.640  42.620  16.350  1.00  0.00
ATOM   2840  HB2 TRP   178      76.380  42.540  16.720  1.00  0.00
ATOM   2841  CG  TRP   178      75.220  41.000  17.590  1.00  0.00
ATOM   2842  CD1 TRP   178      74.190  40.080  17.680  1.00  0.00
ATOM   2843  HD1 TRP   178      73.410  39.980  16.930  1.00  0.00
ATOM   2844  NE1 TRP   178      74.400  39.160  18.720  1.00  0.00
ATOM   2845  HE1 TRP   178      73.720  38.390  19.010  1.00  0.00
ATOM   2846  CE2 TRP   178      75.490  39.680  19.450  1.00  0.00
ATOM   2847  CZ2 TRP   178      75.950  39.470  20.800  1.00  0.00
ATOM   2848  HZ2 TRP   178      75.400  38.680  21.380  1.00  0.00
ATOM   2849  CH2 TRP   178      76.970  40.260  21.380  1.00  0.00
ATOM   2850  HH2 TRP   178      77.240  40.150  22.480  1.00  0.00
ATOM   2851  CZ3 TRP   178      77.460  41.400  20.690  1.00  0.00
ATOM   2852  HZ3 TRP   178      78.120  42.040  21.150  1.00  0.00
ATOM   2853  CE3 TRP   178      77.020  41.570  19.330  1.00  0.00
ATOM   2854  HE3 TRP   178      77.340  42.440  18.810  1.00  0.00
ATOM   2855  CD2 TRP   178      75.990  40.790  18.760  1.00  0.00
ATOM   2856  C   TRP   178      74.410  40.750  14.380  1.00  0.00
ATOM   2857  O   TRP   178      73.980  39.560  14.510  1.00  0.00
ATOM   2858  N   LEU   179      73.760  41.550  13.520  1.00  0.00
ATOM   2859  H   LEU   179      74.020  42.480  13.650  1.00  0.00
ATOM   2860  CA  LEU   179      72.770  41.120  12.610  1.00  0.00
ATOM   2861  HA  LEU   179      72.060  40.600  13.300  1.00  0.00
ATOM   2862  CB  LEU   179      72.130  42.300  11.900  1.00  0.00
ATOM   2863  HB1 LEU   179      71.540  41.830  11.050  1.00  0.00
ATOM   2864  HB2 LEU   179      72.910  42.910  11.530  1.00  0.00
ATOM   2865  CG  LEU   179      71.190  43.170  12.750  1.00  0.00
ATOM   2866  HG  LEU   179      71.710  43.480  13.640  1.00  0.00
ATOM   2867  CD1 LEU   179      70.950  44.510  12.050  1.00  0.00
ATOM   2868 1HD1 LEU   179      70.600  44.370  11.050  1.00  0.00
ATOM   2869 2HD1 LEU   179      70.260  45.180  12.620  1.00  0.00
ATOM   2870 3HD1 LEU   179      71.850  45.040  11.970  1.00  0.00
ATOM   2871  CD2 LEU   179      69.900  42.480  13.110  1.00  0.00
ATOM   2872 1HD2 LEU   179      69.480  41.960  12.250  1.00  0.00
ATOM   2873 2HD2 LEU   179      70.160  41.830  13.940  1.00  0.00
ATOM   2874 3HD2 LEU   179      69.190  43.240  13.370  1.00  0.00
ATOM   2875  C   LEU   179      73.160  40.080  11.590  1.00  0.00
ATOM   2876  O   LEU   179      72.490  39.080  11.500  1.00  0.00
ATOM   2877  N   ALA   180      74.330  40.140  10.890  1.00  0.00
ATOM   2878  H   ALA   180      74.850  40.980  11.050  1.00  0.00
ATOM   2879  CA  ALA   180      74.860  39.150  10.030  1.00  0.00
ATOM   2880  HA  ALA   180      74.120  38.960   9.270  1.00  0.00
ATOM   2881  CB  ALA   180      76.050  39.760   9.220  1.00  0.00
ATOM   2882  HB1 ALA   180      76.810  40.210   9.900  1.00  0.00
ATOM   2883  HB2 ALA   180      76.470  39.090   8.460  1.00  0.00
ATOM   2884  HB3 ALA   180      75.570  40.540   8.600  1.00  0.00
ATOM   2885  C   ALA   180      75.320  37.780  10.550  1.00  0.00
ATOM   2886  O   ALA   180      75.190  36.810   9.800  1.00  0.00
ATOM   2887  N   GLN   181      75.770  37.790  11.820  1.00  0.00
ATOM   2888  H   GLN   181      75.990  38.570  12.370  1.00  0.00
ATOM   2889  CA  GLN   181      75.970  36.480  12.510  1.00  0.00
ATOM   2890  HA  GLN   181      76.540  35.900  11.850  1.00  0.00
ATOM   2891  CB  GLN   181      77.070  36.650  13.560  1.00  0.00
ATOM   2892  HB1 GLN   181      77.760  37.470  13.220  1.00  0.00
ATOM   2893  HB2 GLN   181      77.700  35.810  13.750  1.00  0.00
ATOM   2894  CG  GLN   181      76.450  37.100  14.910  1.00  0.00
ATOM   2895  HG1 GLN   181      75.810  36.240  15.260  1.00  0.00
ATOM   2896  HG2 GLN   181      75.810  37.960  14.740  1.00  0.00
ATOM   2897  CD  GLN   181      77.440  37.390  16.010  1.00  0.00
ATOM   2898  OE1 GLN   181      78.640  37.270  15.940  1.00  0.00
ATOM   2899  NE2 GLN   181      76.980  38.040  17.000  1.00  0.00
ATOM   2900 1HE2 GLN   181      76.030  37.940  17.040  1.00  0.00
ATOM   2901 2HE2 GLN   181      77.490  38.420  17.760  1.00  0.00
ATOM   2902  C   GLN   181      74.650  35.850  12.960  1.00  0.00
ATOM   2903  O   GLN   181      74.600  34.640  13.170  1.00  0.00
ATOM   2904  N   GLY   182      73.550  36.610  13.040  1.00  0.00
ATOM   2905  H   GLY   182      73.650  37.580  12.840  1.00  0.00
ATOM   2906  CA  GLY   182      72.260  36.000  13.460  1.00  0.00
ATOM   2907  HA1 GLY   182      71.900  35.200  12.780  1.00  0.00
ATOM   2908  HA2 GLY   182      71.490  36.790  13.300  1.00  0.00
ATOM   2909  C   GLY   182      72.300  35.520  14.920  1.00  0.00
ATOM   2910  O   GLY   182      71.430  34.700  15.240  1.00  0.00
ATOM   2911  N   HIS   183      73.240  35.890  15.860  1.00  0.00
ATOM   2912  CA  HIS   183      73.150  35.530  17.250  1.00  0.00
ATOM   2913  CB  HIS   183      74.450  35.860  17.990  1.00  0.00
ATOM   2914  CG  HIS   183      74.650  35.040  19.270  1.00  0.00
ATOM   2915  ND1 HIS   183      75.360  33.840  19.410  1.00  0.00
ATOM   2916  CE1 HIS   183      75.780  33.730  20.660  1.00  0.00
ATOM   2917  NE2 HIS   183      75.350  34.810  21.340  1.00  0.00
ATOM   2918  CD2 HIS   183      74.620  35.710  20.520  1.00  0.00
ATOM   2919  C   HIS   183      71.880  36.230  17.820  1.00  0.00
ATOM   2920  O   HIS   183      71.650  37.410  17.520  1.00  0.00
ATOM   2921  N   PRO   184      71.150  35.610  18.760  1.00  0.00
ATOM   2922  CD  PRO   184      71.130  34.160  18.940  1.00  0.00
ATOM   2923  HD1 PRO   184      72.040  33.740  19.330  1.00  0.00
ATOM   2924  HD2 PRO   184      71.000  33.640  18.060  1.00  0.00
ATOM   2925  CG  PRO   184      69.980  33.920  19.900  1.00  0.00
ATOM   2926  HG1 PRO   184      70.170  33.090  20.470  1.00  0.00
ATOM   2927  HG2 PRO   184      69.040  33.820  19.320  1.00  0.00
ATOM   2928  CB  PRO   184      70.000  35.170  20.730  1.00  0.00
ATOM   2929  HB1 PRO   184      70.830  35.070  21.500  1.00  0.00
ATOM   2930  HB2 PRO   184      69.010  35.330  21.180  1.00  0.00
ATOM   2931  CA  PRO   184      70.270  36.260  19.740  1.00  0.00
ATOM   2932  HA  PRO   184      69.380  36.520  19.210  1.00  0.00
ATOM   2933  C   PRO   184      70.800  37.570  20.440  1.00  0.00
ATOM   2934  O   PRO   184      72.010  37.730  20.700  1.00  0.00
ATOM   2935  N   LEU   185      69.830  38.490  20.650  1.00  0.00
ATOM   2936  H   LEU   185      68.860  38.150  20.750  1.00  0.00
ATOM   2937  CA  LEU   185      70.070  39.930  20.590  1.00  0.00
ATOM   2938  HA  LEU   185      71.110  40.060  20.950  1.00  0.00
ATOM   2939  CB  LEU   185      70.110  40.290  19.070  1.00  0.00
ATOM   2940  HB1 LEU   185      69.340  39.670  18.480  1.00  0.00
ATOM   2941  HB2 LEU   185      71.080  39.920  18.730  1.00  0.00
ATOM   2942  CG  LEU   185      70.170  41.780  18.610  1.00  0.00
ATOM   2943  HG  LEU   185      69.170  42.240  18.830  1.00  0.00
ATOM   2944  CD1 LEU   185      71.360  42.650  19.240  1.00  0.00
ATOM   2945 1HD1 LEU   185      71.320  43.670  18.800  1.00  0.00
ATOM   2946 2HD1 LEU   185      71.230  42.600  20.310  1.00  0.00
ATOM   2947 3HD1 LEU   185      72.360  42.250  18.920  1.00  0.00
ATOM   2948  CD2 LEU   185      70.390  41.880  17.080  1.00  0.00
ATOM   2949 1HD2 LEU   185      69.650  41.280  16.610  1.00  0.00
ATOM   2950 2HD2 LEU   185      70.430  42.890  16.620  1.00  0.00
ATOM   2951 3HD2 LEU   185      71.270  41.340  16.870  1.00  0.00
ATOM   2952  C   LEU   185      68.960  40.730  21.400  1.00  0.00
ATOM   2953  O   LEU   185      67.850  40.780  20.830  1.00  0.00
ATOM   2954  N   PRO   186      69.240  41.260  22.600  1.00  0.00
ATOM   2955  CD  PRO   186      70.590  41.240  23.210  1.00  0.00
ATOM   2956  HD1 PRO   186      71.220  41.920  22.680  1.00  0.00
ATOM   2957  HD2 PRO   186      71.020  40.270  23.290  1.00  0.00
ATOM   2958  CG  PRO   186      70.400  41.720  24.640  1.00  0.00
ATOM   2959  HG1 PRO   186      71.290  42.260  24.940  1.00  0.00
ATOM   2960  HG2 PRO   186      70.180  40.910  25.320  1.00  0.00
ATOM   2961  CB  PRO   186      69.110  42.630  24.500  1.00  0.00
ATOM   2962  HB1 PRO   186      69.490  43.610  24.400  1.00  0.00
ATOM   2963  HB2 PRO   186      68.440  42.550  25.380  1.00  0.00
ATOM   2964  CA  PRO   186      68.320  42.230  23.290  1.00  0.00
ATOM   2965  HA  PRO   186      67.490  41.710  23.680  1.00  0.00
ATOM   2966  C   PRO   186      67.920  43.490  22.480  1.00  0.00
ATOM   2967  O   PRO   186      68.410  43.730  21.390  1.00  0.00
ATOM   2968  N   LYP   187      66.940  44.260  23.040  1.00  0.00
ATOM   2969  H   LYP   187      66.610  44.070  23.940  1.00  0.00
ATOM   2970  CA  LYP   187      66.320  45.290  22.250  1.00  0.00
ATOM   2971  HA  LYP   187      66.300  45.090  21.220  1.00  0.00
ATOM   2972  CB  LYP   187      64.830  45.290  22.710  1.00  0.00
ATOM   2973  HB1 LYP   187      64.790  45.760  23.670  1.00  0.00
ATOM   2974  HB2 LYP   187      64.490  44.320  22.730  1.00  0.00
ATOM   2975  CG  LYP   187      63.970  45.930  21.670  1.00  0.00
ATOM   2976  HG1 LYP   187      63.880  45.270  20.780  1.00  0.00
ATOM   2977  HG2 LYP   187      64.410  46.820  21.290  1.00  0.00
ATOM   2978  CD  LYP   187      62.560  46.160  22.260  1.00  0.00
ATOM   2979  HD1 LYP   187      62.640  46.830  23.100  1.00  0.00
ATOM   2980  HD2 LYP   187      62.090  45.220  22.710  1.00  0.00
ATOM   2981  CE  LYP   187      61.630  46.720  21.180  1.00  0.00
ATOM   2982  HE1 LYP   187      61.430  45.860  20.520  1.00  0.00
ATOM   2983  HE2 LYP   187      62.150  47.500  20.590  1.00  0.00
ATOM   2984  NZ  LYP   187      60.320  47.200  21.760  1.00  0.00
ATOM   2985  HZ1 LYP   187      59.640  47.250  21.020  1.00  0.00
ATOM   2986  HZ2 LYP   187      59.910  46.550  22.460  1.00  0.00
ATOM   2987  HZ3 LYP   187      60.490  48.100  22.190  1.00  0.00
ATOM   2988  C   LYP   187      67.000  46.660  22.470  1.00  0.00
ATOM   2989  O   LYP   187      66.920  47.520  21.590  1.00  0.00
ATOM   2990  N   ARG   188      67.610  46.880  23.660  1.00  0.00
ATOM   2991  H   ARG   188      67.430  46.230  24.380  1.00  0.00
ATOM   2992  CA  ARG   188      68.380  48.100  23.960  1.00  0.00
ATOM   2993  HA  ARG   188      67.860  48.920  23.480  1.00  0.00
ATOM   2994  CB  ARG   188      68.440  48.360  25.470  1.00  0.00
ATOM   2995  HB1 ARG   188      68.590  47.470  26.030  1.00  0.00
ATOM   2996  HB2 ARG   188      67.460  48.670  25.730  1.00  0.00
ATOM   2997  CG  ARG   188      69.270  49.600  25.830  1.00  0.00
ATOM   2998  HG1 ARG   188      68.830  50.500  25.500  1.00  0.00
ATOM   2999  HG2 ARG   188      70.300  49.560  25.410  1.00  0.00
ATOM   3000  CD  ARG   188      69.550  49.620  27.350  1.00  0.00
ATOM   3001  HD1 ARG   188      70.510  50.190  27.300  1.00  0.00
ATOM   3002  HD2 ARG   188      69.750  48.650  27.810  1.00  0.00
ATOM   3003  NE  ARG   188      68.520  50.340  28.070  1.00  0.00
ATOM   3004  HE  ARG   188      67.600  50.190  27.760  1.00  0.00
ATOM   3005  CZ  ARG   188      68.630  51.280  28.990  1.00  0.00
ATOM   3006  NH1 ARG   188      69.810  51.630  29.400  1.00  0.00
ATOM   3007 1HH1 ARG   188      70.650  51.480  28.770  1.00  0.00
ATOM   3008 2HH1 ARG   188      69.890  52.390  30.090  1.00  0.00
ATOM   3009  NH2 ARG   188      67.540  51.720  29.500  1.00  0.00
ATOM   3010 1HH2 ARG   188      66.690  51.470  28.970  1.00  0.00
ATOM   3011 2HH2 ARG   188      67.550  52.420  30.250  1.00  0.00
ATOM   3012  C   ARG   188      69.750  47.980  23.340  1.00  0.00
ATOM   3013  O   ARG   188      70.490  47.040  23.520  1.00  0.00
ATOM   3014  N   VAL   189      70.050  49.080  22.600  1.00  0.00
ATOM   3015  H   VAL   189      69.400  49.870  22.670  1.00  0.00
ATOM   3016  CA  VAL   189      71.170  49.360  21.720  1.00  0.00
ATOM   3017  HA  VAL   189      71.910  48.630  22.010  1.00  0.00
ATOM   3018  CB  VAL   189      70.850  49.200  20.220  1.00  0.00
ATOM   3019  HB  VAL   189      71.800  49.190  19.620  1.00  0.00
ATOM   3020  CG1 VAL   189      70.120  47.810  19.990  1.00  0.00
ATOM   3021 1HG1 VAL   189      69.140  47.830  20.560  1.00  0.00
ATOM   3022 2HG1 VAL   189      69.980  47.530  18.960  1.00  0.00
ATOM   3023 3HG1 VAL   189      70.810  47.100  20.530  1.00  0.00
ATOM   3024  CG2 VAL   189      69.940  50.230  19.680  1.00  0.00
ATOM   3025 1HG2 VAL   189      68.980  50.240  20.220  1.00  0.00
ATOM   3026 2HG2 VAL   189      70.340  51.220  19.830  1.00  0.00
ATOM   3027 3HG2 VAL   189      69.910  50.030  18.650  1.00  0.00
ATOM   3028  C   VAL   189      71.770  50.760  21.970  1.00  0.00
ATOM   3029  O   VAL   189      71.150  51.570  22.690  1.00  0.00
ATOM   3030  N   ARG   190      73.000  51.060  21.460  1.00  0.00
ATOM   3031  H   ARG   190      73.540  50.260  21.020  1.00  0.00
ATOM   3032  CA  ARG   190      73.710  52.350  21.680  1.00  0.00
ATOM   3033  HA  ARG   190      73.030  53.160  21.870  1.00  0.00
ATOM   3034  CB  ARG   190      74.750  52.140  22.790  1.00  0.00
ATOM   3035  HB1 ARG   190      75.580  51.680  22.390  1.00  0.00
ATOM   3036  HB2 ARG   190      74.310  51.530  23.570  1.00  0.00
ATOM   3037  CG  ARG   190      75.030  53.470  23.450  1.00  0.00
ATOM   3038  HG1 ARG   190      74.120  53.820  23.970  1.00  0.00
ATOM   3039  HG2 ARG   190      75.360  54.210  22.730  1.00  0.00
ATOM   3040  CD  ARG   190      76.220  53.280  24.390  1.00  0.00
ATOM   3041  HD1 ARG   190      76.940  52.680  23.880  1.00  0.00
ATOM   3042  HD2 ARG   190      75.860  52.640  25.200  1.00  0.00
ATOM   3043  NE  ARG   190      76.890  54.470  25.000  1.00  0.00
ATOM   3044  HE  ARG   190      77.090  55.250  24.330  1.00  0.00
ATOM   3045  CZ  ARG   190      77.480  54.540  26.170  1.00  0.00
ATOM   3046  NH1 ARG   190      77.200  53.770  27.180  1.00  0.00
ATOM   3047 1HH1 ARG   190      76.530  53.050  27.110  1.00  0.00
ATOM   3048 2HH1 ARG   190      77.670  53.920  28.000  1.00  0.00
ATOM   3049  NH2 ARG   190      78.510  55.340  26.390  1.00  0.00
ATOM   3050 1HH2 ARG   190      78.820  55.860  25.610  1.00  0.00
ATOM   3051 2HH2 ARG   190      78.960  55.340  27.310  1.00  0.00
ATOM   3052  C   ARG   190      74.270  52.820  20.380  1.00  0.00
ATOM   3053  O   ARG   190      74.440  51.970  19.520  1.00  0.00
ATOM   3054  N   ASN   191      74.690  54.120  20.270  1.00  0.00
ATOM   3055  H   ASN   191      74.400  54.810  20.910  1.00  0.00
ATOM   3056  CA  ASN   191      75.700  54.590  19.250  1.00  0.00
ATOM   3057  HA  ASN   191      75.380  54.310  18.200  1.00  0.00
ATOM   3058  CB  ASN   191      75.700  56.120  19.460  1.00  0.00
ATOM   3059  HB1 ASN   191      76.050  56.370  20.440  1.00  0.00
ATOM   3060  HB2 ASN   191      74.630  56.320  19.330  1.00  0.00
ATOM   3061  CG  ASN   191      76.620  56.800  18.420  1.00  0.00
ATOM   3062  OD1 ASN   191      77.800  56.560  18.330  1.00  0.00
ATOM   3063  ND2 ASN   191      76.080  57.700  17.640  1.00  0.00
ATOM   3064 1HD2 ASN   191      75.120  57.930  17.600  1.00  0.00
ATOM   3065 2HD2 ASN   191      76.770  58.080  17.060  1.00  0.00
ATOM   3066  C   ASN   191      77.050  53.930  19.500  1.00  0.00
ATOM   3067  O   ASN   191      77.460  53.750  20.670  1.00  0.00
ATOM   3068  N   ALA   192      77.880  53.570  18.510  1.00  0.00
ATOM   3069  H   ALA   192      77.610  53.740  17.620  1.00  0.00
ATOM   3070  CA  ALA   192      79.190  53.030  18.630  1.00  0.00
ATOM   3071  HA  ALA   192      79.080  52.110  19.170  1.00  0.00
ATOM   3072  CB  ALA   192      79.630  52.630  17.220  1.00  0.00
ATOM   3073  HB1 ALA   192      80.570  52.150  17.250  1.00  0.00
ATOM   3074  HB2 ALA   192      78.860  52.000  16.730  1.00  0.00
ATOM   3075  HB3 ALA   192      79.700  53.610  16.620  1.00  0.00
ATOM   3076  C   ALA   192      80.270  53.840  19.300  1.00  0.00
ATOM   3077  O   ALA   192      81.230  53.230  19.810  1.00  0.00
ATOM   3078  N   TYR   193      80.020  55.090  19.560  1.00  0.00
ATOM   3079  H   TYR   193      79.180  55.450  19.140  1.00  0.00
ATOM   3080  CA  TYR   193      81.020  56.020  20.160  1.00  0.00
ATOM   3081  HA  TYR   193      81.430  55.400  20.980  1.00  0.00
ATOM   3082  CB  TYR   193      82.030  56.390  19.100  1.00  0.00
ATOM   3083  HB1 TYR   193      82.850  56.960  19.580  1.00  0.00
ATOM   3084  HB2 TYR   193      81.570  57.140  18.480  1.00  0.00
ATOM   3085  CG  TYR   193      82.620  55.250  18.340  1.00  0.00
ATOM   3086  CD1 TYR   193      82.140  54.940  17.060  1.00  0.00
ATOM   3087  HD1 TYR   193      81.230  55.450  16.640  1.00  0.00
ATOM   3088  CE1 TYR   193      82.770  53.960  16.310  1.00  0.00
ATOM   3089  HE1 TYR   193      82.410  53.630  15.340  1.00  0.00
ATOM   3090  CZ  TYR   193      83.850  53.200  16.860  1.00  0.00
ATOM   3091  OH  TYR   193      84.370  52.160  16.220  1.00  0.00
ATOM   3092  HH  TYR   193      84.150  52.210  15.290  1.00  0.00
ATOM   3093  CE2 TYR   193      84.300  53.550  18.070  1.00  0.00
ATOM   3094  HE2 TYR   193      85.060  53.050  18.690  1.00  0.00
ATOM   3095  CD2 TYR   193      83.690  54.560  18.800  1.00  0.00
ATOM   3096  HD2 TYR   193      83.990  54.820  19.830  1.00  0.00
ATOM   3097  C   TYR   193      80.510  57.250  20.980  1.00  0.00
ATOM   3098  O   TYR   193      81.210  58.240  21.100  1.00  0.00
ATOM   3099  N   ASP   194      79.290  57.180  21.440  1.00  0.00
ATOM   3100  H   ASP   194      78.880  56.210  21.530  1.00  0.00
ATOM   3101  CA  ASP   194      78.660  58.250  22.190  1.00  0.00
ATOM   3102  HA  ASP   194      79.510  58.710  22.760  1.00  0.00
ATOM   3103  CB  ASP   194      78.000  59.250  21.290  1.00  0.00
ATOM   3104  HB1 ASP   194      76.990  58.920  21.030  1.00  0.00
ATOM   3105  HB2 ASP   194      78.570  59.340  20.430  1.00  0.00
ATOM   3106  CG  ASP   194      78.130  60.730  21.780  1.00  0.00
ATOM   3107  OD1 ASP   194      78.100  60.940  23.010  1.00  0.00
ATOM   3108  OD2 ASP   194      78.380  61.590  20.910  1.00  0.00
ATOM   3109  C   ASP   194      77.620  57.680  23.190  1.00  0.00
ATOM   3110  O   ASP   194      77.100  56.570  23.060  1.00  0.00
ATOM   3111  N   ARG   195      77.320  58.450  24.210  1.00  0.00
ATOM   3112  H   ARG   195      77.920  59.250  24.240  1.00  0.00
ATOM   3113  CA  ARG   195      76.430  58.130  25.340  1.00  0.00
ATOM   3114  HA  ARG   195      76.940  57.340  25.920  1.00  0.00
ATOM   3115  CB  ARG   195      76.520  59.380  26.220  1.00  0.00
ATOM   3116  HB1 ARG   195      76.180  60.240  25.630  1.00  0.00
ATOM   3117  HB2 ARG   195      77.570  59.560  26.470  1.00  0.00
ATOM   3118  CG  ARG   195      75.750  59.290  27.540  1.00  0.00
ATOM   3119  HG1 ARG   195      76.150  58.540  28.170  1.00  0.00
ATOM   3120  HG2 ARG   195      74.670  58.950  27.440  1.00  0.00
ATOM   3121  CD  ARG   195      75.660  60.730  28.160  1.00  0.00
ATOM   3122  HD1 ARG   195      75.140  61.300  27.450  1.00  0.00
ATOM   3123  HD2 ARG   195      76.600  61.220  28.320  1.00  0.00
ATOM   3124  NE  ARG   195      74.980  60.710  29.510  1.00  0.00
ATOM   3125  HE  ARG   195      74.790  59.820  29.890  1.00  0.00
ATOM   3126  CZ  ARG   195      74.370  61.680  30.060  1.00  0.00
ATOM   3127  NH1 ARG   195      74.540  62.910  29.650  1.00  0.00
ATOM   3128 1HH1 ARG   195      75.010  63.220  28.750  1.00  0.00
ATOM   3129 2HH1 ARG   195      73.960  63.580  30.240  1.00  0.00
ATOM   3130  NH2 ARG   195      73.440  61.470  30.960  1.00  0.00
ATOM   3131 1HH2 ARG   195      73.210  60.500  31.210  1.00  0.00
ATOM   3132 2HH2 ARG   195      72.830  62.230  31.240  1.00  0.00
ATOM   3133  C   ARG   195      74.980  57.790  24.910  1.00  0.00
ATOM   3134  O   ARG   195      74.420  57.000  25.650  1.00  0.00
ATOM   3135  N   ARG   196      74.430  58.210  23.780  1.00  0.00
ATOM   3136  H   ARG   196      75.110  58.740  23.330  1.00  0.00
ATOM   3137  CA  ARG   196      73.200  57.960  23.170  1.00  0.00
ATOM   3138  HA  ARG   196      72.410  58.480  23.760  1.00  0.00
ATOM   3139  CB  ARG   196      72.930  58.660  21.790  1.00  0.00
ATOM   3140  HB1 ARG   196      72.830  57.850  21.050  1.00  0.00
ATOM   3141  HB2 ARG   196      73.740  59.300  21.480  1.00  0.00
ATOM   3142  CG  ARG   196      71.560  59.410  21.780  1.00  0.00
ATOM   3143  HG1 ARG   196      71.440  59.800  20.710  1.00  0.00
ATOM   3144  HG2 ARG   196      71.520  60.320  22.490  1.00  0.00
ATOM   3145  CD  ARG   196      70.290  58.580  22.000  1.00  0.00
ATOM   3146  HD1 ARG   196      70.160  58.300  23.040  1.00  0.00
ATOM   3147  HD2 ARG   196      70.380  57.730  21.320  1.00  0.00
ATOM   3148  NE  ARG   196      69.090  59.240  21.500  1.00  0.00
ATOM   3149  HE  ARG   196      69.180  59.910  20.710  1.00  0.00
ATOM   3150  CZ  ARG   196      67.860  59.180  21.890  1.00  0.00
ATOM   3151  NH1 ARG   196      67.470  58.530  22.890  1.00  0.00
ATOM   3152 1HH1 ARG   196      68.100  58.140  23.610  1.00  0.00
ATOM   3153 2HH1 ARG   196      66.590  58.640  23.270  1.00  0.00
ATOM   3154  NH2 ARG   196      66.880  59.760  21.300  1.00  0.00
ATOM   3155 1HH2 ARG   196      67.100  60.270  20.470  1.00  0.00
ATOM   3156 2HH2 ARG   196      65.980  59.990  21.830  1.00  0.00
ATOM   3157  C   ARG   196      72.780  56.450  23.140  1.00  0.00
ATOM   3158  O   ARG   196      73.290  55.650  22.340  1.00  0.00
ATOM   3159  N   THR   197      71.920  56.100  24.040  1.00  0.00
ATOM   3160  H   THR   197      71.650  56.850  24.650  1.00  0.00
ATOM   3161  CA  THR   197      71.260  54.800  24.150  1.00  0.00
ATOM   3162  HA  THR   197      71.950  54.060  23.710  1.00  0.00
ATOM   3163  CB  THR   197      71.070  54.300  25.620  1.00  0.00
ATOM   3164  HB  THR   197      70.370  54.910  26.150  1.00  0.00
ATOM   3165  CG2 THR   197      70.860  52.770  25.810  1.00  0.00
ATOM   3166 1HG2 THR   197      70.730  52.570  26.930  1.00  0.00
ATOM   3167 2HG2 THR   197      69.900  52.580  25.310  1.00  0.00
ATOM   3168 3HG2 THR   197      71.630  52.220  25.320  1.00  0.00
ATOM   3169  OG1 THR   197      72.280  54.410  26.330  1.00  0.00
ATOM   3170  HG1 THR   197      72.560  55.360  26.240  1.00  0.00
ATOM   3171  C   THR   197      69.890  54.760  23.350  1.00  0.00
ATOM   3172  O   THR   197      69.190  55.760  23.350  1.00  0.00
ATOM   3173  N   TRP   198      69.530  53.680  22.720  1.00  0.00
ATOM   3174  H   TRP   198      70.180  52.940  22.820  1.00  0.00
ATOM   3175  CA  TRP   198      68.330  53.590  21.830  1.00  0.00
ATOM   3176  HA  TRP   198      67.560  54.400  22.070  1.00  0.00
ATOM   3177  CB  TRP   198      68.760  53.840  20.320  1.00  0.00
ATOM   3178  HB1 TRP   198      67.870  53.820  19.650  1.00  0.00
ATOM   3179  HB2 TRP   198      69.320  53.020  20.020  1.00  0.00
ATOM   3180  CG  TRP   198      69.450  55.080  19.900  1.00  0.00
ATOM   3181  CD1 TRP   198      70.790  55.230  19.730  1.00  0.00
ATOM   3182  HD1 TRP   198      71.500  54.550  20.010  1.00  0.00
ATOM   3183  NE1 TRP   198      71.060  56.390  19.070  1.00  0.00
ATOM   3184  HE1 TRP   198      72.010  56.720  18.870  1.00  0.00
ATOM   3185  CE2 TRP   198      69.910  57.120  18.840  1.00  0.00
ATOM   3186  CZ2 TRP   198      69.570  58.330  18.230  1.00  0.00
ATOM   3187  HZ2 TRP   198      70.440  58.880  17.840  1.00  0.00
ATOM   3188  CH2 TRP   198      68.260  58.710  18.050  1.00  0.00
ATOM   3189  HH2 TRP   198      67.990  59.550  17.420  1.00  0.00
ATOM   3190  CZ3 TRP   198      67.210  57.940  18.600  1.00  0.00
ATOM   3191  HZ3 TRP   198      66.220  58.330  18.450  1.00  0.00
ATOM   3192  CE3 TRP   198      67.530  56.710  19.160  1.00  0.00
ATOM   3193  HE3 TRP   198      66.650  56.110  19.420  1.00  0.00
ATOM   3194  CD2 TRP   198      68.840  56.240  19.290  1.00  0.00
ATOM   3195  C   TRP   198      67.560  52.270  21.930  1.00  0.00
ATOM   3196  O   TRP   198      67.900  51.330  22.620  1.00  0.00
ATOM   3197  N   GLU   199      66.450  52.240  21.270  1.00  0.00
ATOM   3198  H   GLU   199      66.100  53.030  20.860  1.00  0.00
ATOM   3199  CA  GLU   199      65.600  50.970  21.170  1.00  0.00
ATOM   3200  HA  GLU   199      66.080  50.140  21.610  1.00  0.00
ATOM   3201  CB  GLU   199      64.320  51.300  21.970  1.00  0.00
ATOM   3202  HB1 GLU   199      63.780  51.980  21.390  1.00  0.00
ATOM   3203  HB2 GLU   199      64.540  51.790  22.850  1.00  0.00
ATOM   3204  CG  GLU   199      63.480  50.030  22.190  1.00  0.00
ATOM   3205  HG1 GLU   199      64.110  49.190  22.540  1.00  0.00
ATOM   3206  HG2 GLU   199      63.020  49.620  21.300  1.00  0.00
ATOM   3207  CD  GLU   199      62.230  50.190  23.100  1.00  0.00
ATOM   3208  OE1 GLU   199      62.340  50.690  24.240  1.00  0.00
ATOM   3209  OE2 GLU   199      61.100  49.730  22.760  1.00  0.00
ATOM   3210  C   GLU   199      65.360  50.620  19.640  1.00  0.00
ATOM   3211  O   GLU   199      65.140  51.430  18.790  1.00  0.00
ATOM   3212  N   LEU   200      65.480  49.320  19.380  1.00  0.00
ATOM   3213  H   LEU   200      65.840  48.790  20.130  1.00  0.00
ATOM   3214  CA  LEU   200      65.440  48.660  18.090  1.00  0.00
ATOM   3215  HA  LEU   200      65.590  49.350  17.300  1.00  0.00
ATOM   3216  CB  LEU   200      66.520  47.550  18.030  1.00  0.00
ATOM   3217  HB1 LEU   200      66.260  46.790  18.780  1.00  0.00
ATOM   3218  HB2 LEU   200      67.540  47.900  18.270  1.00  0.00
ATOM   3219  CG  LEU   200      66.680  46.870  16.660  1.00  0.00
ATOM   3220  HG  LEU   200      65.760  46.330  16.430  1.00  0.00
ATOM   3221  CD1 LEU   200      67.080  47.890  15.640  1.00  0.00
ATOM   3222 1HD1 LEU   200      67.520  47.470  14.720  1.00  0.00
ATOM   3223 2HD1 LEU   200      66.190  48.400  15.310  1.00  0.00
ATOM   3224 3HD1 LEU   200      67.890  48.630  15.980  1.00  0.00
ATOM   3225  CD2 LEU   200      67.790  45.850  16.570  1.00  0.00
ATOM   3226 1HD2 LEU   200      67.490  45.020  17.250  1.00  0.00
ATOM   3227 2HD2 LEU   200      67.910  45.430  15.580  1.00  0.00
ATOM   3228 3HD2 LEU   200      68.690  46.290  16.910  1.00  0.00
ATOM   3229  C   LEU   200      64.010  48.160  17.870  1.00  0.00
ATOM   3230  O   LEU   200      63.650  47.060  18.290  1.00  0.00
ATOM   3231  N   LEU   201      63.210  48.910  17.100  1.00  0.00
ATOM   3232  H   LEU   201      63.520  49.840  16.730  1.00  0.00
ATOM   3233  CA  LEU   201      61.780  48.570  16.880  1.00  0.00
ATOM   3234  HA  LEU   201      61.480  48.010  17.810  1.00  0.00
ATOM   3235  CB  LEU   201      61.010  49.880  16.710  1.00  0.00
ATOM   3236  HB1 LEU   201      59.960  49.660  16.710  1.00  0.00
ATOM   3237  HB2 LEU   201      61.270  50.290  15.770  1.00  0.00
ATOM   3238  CG  LEU   201      61.260  50.960  17.770  1.00  0.00
ATOM   3239  HG  LEU   201      62.270  51.190  17.730  1.00  0.00
ATOM   3240  CD1 LEU   201      60.410  52.140  17.430  1.00  0.00
ATOM   3241 1HD1 LEU   201      60.500  52.960  18.180  1.00  0.00
ATOM   3242 2HD1 LEU   201      60.760  52.570  16.490  1.00  0.00
ATOM   3243 3HD1 LEU   201      59.350  51.810  17.280  1.00  0.00
ATOM   3244  CD2 LEU   201      60.890  50.470  19.130  1.00  0.00
ATOM   3245 1HD2 LEU   201      59.790  50.210  19.120  1.00  0.00
ATOM   3246 2HD2 LEU   201      61.400  49.530  19.320  1.00  0.00
ATOM   3247 3HD2 LEU   201      61.120  51.190  19.860  1.00  0.00
ATOM   3248  C   LEU   201      61.640  47.560  15.750  1.00  0.00
ATOM   3249  O   LEU   201      60.890  46.630  15.840  1.00  0.00
ATOM   3250  N   ARG   202      62.390  47.690  14.730  1.00  0.00
ATOM   3251  H   ARG   202      63.180  48.370  14.710  1.00  0.00
ATOM   3252  CA  ARG   202      62.120  46.960  13.450  1.00  0.00
ATOM   3253  HA  ARG   202      61.950  45.840  13.590  1.00  0.00
ATOM   3254  CB  ARG   202      60.870  47.530  12.710  1.00  0.00
ATOM   3255  HB1 ARG   202      61.220  48.340  12.090  1.00  0.00
ATOM   3256  HB2 ARG   202      60.200  47.930  13.440  1.00  0.00
ATOM   3257  CG  ARG   202      60.130  46.510  11.770  1.00  0.00
ATOM   3258  HG1 ARG   202      59.830  45.610  12.340  1.00  0.00
ATOM   3259  HG2 ARG   202      60.710  46.230  10.870  1.00  0.00
ATOM   3260  CD  ARG   202      58.850  47.150  11.220  1.00  0.00
ATOM   3261  HD1 ARG   202      58.610  48.020  11.850  1.00  0.00
ATOM   3262  HD2 ARG   202      58.090  46.370  11.390  1.00  0.00
ATOM   3263  NE  ARG   202      58.880  47.620   9.850  1.00  0.00
ATOM   3264  HE  ARG   202      59.580  47.240   9.210  1.00  0.00
ATOM   3265  CZ  ARG   202      58.370  48.680   9.350  1.00  0.00
ATOM   3266  NH1 ARG   202      57.480  49.480   9.950  1.00  0.00
ATOM   3267 1HH1 ARG   202      57.020  49.170  10.760  1.00  0.00
ATOM   3268 2HH1 ARG   202      56.950  50.140   9.290  1.00  0.00
ATOM   3269  NH2 ARG   202      58.740  49.100   8.170  1.00  0.00
ATOM   3270 1HH2 ARG   202      59.460  48.630   7.580  1.00  0.00
ATOM   3271 2HH2 ARG   202      58.570  50.040   7.890  1.00  0.00
ATOM   3272  C   ARG   202      63.360  46.860  12.520  1.00  0.00
ATOM   3273  O   ARG   202      64.250  47.690  12.590  1.00  0.00
ATOM   3274  N   LEU   203      63.400  45.830  11.640  1.00  0.00
ATOM   3275  H   LEU   203      62.710  45.090  11.630  1.00  0.00
ATOM   3276  CA  LEU   203      64.480  45.610  10.680  1.00  0.00
ATOM   3277  HA  LEU   203      65.200  46.390  10.680  1.00  0.00
ATOM   3278  CB  LEU   203      65.270  44.260  10.980  1.00  0.00
ATOM   3279  HB1 LEU   203      65.910  44.000  10.100  1.00  0.00
ATOM   3280  HB2 LEU   203      64.490  43.490  11.050  1.00  0.00
ATOM   3281  CG  LEU   203      66.120  44.180  12.220  1.00  0.00
ATOM   3282  HG  LEU   203      66.560  43.190  12.320  1.00  0.00
ATOM   3283  CD1 LEU   203      67.280  45.070  12.280  1.00  0.00
ATOM   3284 1HD1 LEU   203      68.110  44.840  11.610  1.00  0.00
ATOM   3285 2HD1 LEU   203      66.960  46.070  12.120  1.00  0.00
ATOM   3286 3HD1 LEU   203      67.740  45.020  13.330  1.00  0.00
ATOM   3287  CD2 LEU   203      65.430  44.400  13.600  1.00  0.00
ATOM   3288 1HD2 LEU   203      64.500  43.870  13.700  1.00  0.00
ATOM   3289 2HD2 LEU   203      66.190  44.060  14.390  1.00  0.00
ATOM   3290 3HD2 LEU   203      65.310  45.520  13.830  1.00  0.00
ATOM   3291  C   LEU   203      63.990  45.410   9.240  1.00  0.00
ATOM   3292  O   LEU   203      62.860  45.050   9.020  1.00  0.00
ATOM   3293  N   GLY   204      64.880  45.740   8.260  1.00  0.00
ATOM   3294  H   GLY   204      65.800  45.920   8.580  1.00  0.00
ATOM   3295  CA  GLY   204      64.550  45.730   6.830  1.00  0.00
ATOM   3296  HA1 GLY   204      64.040  46.610   6.520  1.00  0.00
ATOM   3297  HA2 GLY   204      63.960  44.820   6.640  1.00  0.00
ATOM   3298  C   GLY   204      65.820  45.520   5.950  1.00  0.00
ATOM   3299  O   GLY   204      66.860  45.250   6.520  1.00  0.00
ATOM   3300  N   GLU   205      65.640  45.620   4.630  1.00  0.00
ATOM   3301  H   GLU   205      64.720  46.090   4.360  1.00  0.00
ATOM   3302  CA  GLU   205      66.710  45.490   3.610  1.00  0.00
ATOM   3303  HA  GLU   205      67.660  45.770   4.040  1.00  0.00
ATOM   3304  CB  GLU   205      66.710  43.980   3.170  1.00  0.00
ATOM   3305  HB1 GLU   205      66.770  43.340   4.040  1.00  0.00
ATOM   3306  HB2 GLU   205      67.540  43.750   2.540  1.00  0.00
ATOM   3307  CG  GLU   205      65.450  43.510   2.360  1.00  0.00
ATOM   3308  HG1 GLU   205      65.230  44.220   1.520  1.00  0.00
ATOM   3309  HG2 GLU   205      64.650  43.530   3.110  1.00  0.00
ATOM   3310  CD  GLU   205      65.640  42.060   1.770  1.00  0.00
ATOM   3311  OE1 GLU   205      64.830  41.270   2.330  1.00  0.00
ATOM   3312  OE2 GLU   205      66.660  41.710   1.120  1.00  0.00
ATOM   3313  C   GLU   205      66.630  46.490   2.440  1.00  0.00
ATOM   3314  O   GLU   205      67.080  46.130   1.380  1.00  0.00
ATOM   3315  N   GLU   206      65.920  47.610   2.570  1.00  0.00
ATOM   3316  H   GLU   206      65.570  47.840   3.570  1.00  0.00
ATOM   3317  CA  GLU   206      65.460  48.510   1.460  1.00  0.00
ATOM   3318  HA  GLU   206      64.690  48.000   0.850  1.00  0.00
ATOM   3319  CB  GLU   206      64.690  49.650   2.060  1.00  0.00
ATOM   3320  HB1 GLU   206      64.360  50.210   1.180  1.00  0.00
ATOM   3321  HB2 GLU   206      65.260  50.290   2.710  1.00  0.00
ATOM   3322  CG  GLU   206      63.330  49.190   2.690  1.00  0.00
ATOM   3323  HG1 GLU   206      63.010  48.280   2.160  1.00  0.00
ATOM   3324  HG2 GLU   206      62.580  49.940   2.430  1.00  0.00
ATOM   3325  CD  GLU   206      63.410  48.920   4.200  1.00  0.00
ATOM   3326  OE1 GLU   206      63.880  47.820   4.500  1.00  0.00
ATOM   3327  OE2 GLU   206      63.030  49.730   5.090  1.00  0.00
ATOM   3328  C   GLU   206      66.580  49.050   0.470  1.00  0.00
ATOM   3329  O   GLU   206      66.350  49.990  -0.260  1.00  0.00
ATOM   3330  N   ASP   207      67.820  48.480   0.470  1.00  0.00
ATOM   3331  H   ASP   207      67.920  47.560   0.830  1.00  0.00
ATOM   3332  CA  ASP   207      68.910  48.810  -0.390  1.00  0.00
ATOM   3333  HA  ASP   207      68.920  49.880  -0.650  1.00  0.00
ATOM   3334  CB  ASP   207      70.230  48.390   0.270  1.00  0.00
ATOM   3335  HB1 ASP   207      70.340  47.290   0.260  1.00  0.00
ATOM   3336  HB2 ASP   207      70.400  48.900   1.200  1.00  0.00
ATOM   3337  CG  ASP   207      71.390  48.890  -0.570  1.00  0.00
ATOM   3338  OD1 ASP   207      72.150  48.070  -1.130  1.00  0.00
ATOM   3339  OD2 ASP   207      71.490  50.130  -0.740  1.00  0.00
ATOM   3340  C   ASP   207      68.760  48.100  -1.780  1.00  0.00
ATOM   3341  O   ASP   207      68.510  46.910  -1.820  1.00  0.00
ATOM   3342  N   PRO   208      68.850  48.830  -2.900  1.00  0.00
ATOM   3343  CD  PRO   208      68.780  48.260  -4.220  1.00  0.00
ATOM   3344  HD1 PRO   208      67.750  48.150  -4.510  1.00  0.00
ATOM   3345  HD2 PRO   208      69.200  47.190  -4.190  1.00  0.00
ATOM   3346  CG  PRO   208      69.590  49.210  -5.170  1.00  0.00
ATOM   3347  HG1 PRO   208      69.020  49.470  -6.050  1.00  0.00
ATOM   3348  HG2 PRO   208      70.410  48.640  -5.580  1.00  0.00
ATOM   3349  CB  PRO   208      69.860  50.510  -4.370  1.00  0.00
ATOM   3350  HB1 PRO   208      69.310  51.280  -4.990  1.00  0.00
ATOM   3351  HB2 PRO   208      70.980  50.720  -4.260  1.00  0.00
ATOM   3352  CA  PRO   208      69.150  50.250  -3.020  1.00  0.00
ATOM   3353  HA  PRO   208      69.820  50.740  -2.290  1.00  0.00
ATOM   3354  C   PRO   208      67.920  51.190  -2.870  1.00  0.00
ATOM   3355  O   PRO   208      67.980  52.360  -2.530  1.00  0.00
ATOM   3356  N   LYP   209      66.740  50.630  -3.210  1.00  0.00
ATOM   3357  H   LYP   209      66.840  49.630  -3.330  1.00  0.00
ATOM   3358  CA  LYP   209      65.410  51.280  -3.210  1.00  0.00
ATOM   3359  HA  LYP   209      65.340  51.990  -2.340  1.00  0.00
ATOM   3360  CB  LYP   209      65.380  52.080  -4.510  1.00  0.00
ATOM   3361  HB1 LYP   209      65.150  51.410  -5.340  1.00  0.00
ATOM   3362  HB2 LYP   209      66.410  52.390  -4.820  1.00  0.00
ATOM   3363  CG  LYP   209      64.640  53.440  -4.470  1.00  0.00
ATOM   3364  HG1 LYP   209      65.030  54.020  -3.700  1.00  0.00
ATOM   3365  HG2 LYP   209      63.570  53.200  -4.290  1.00  0.00
ATOM   3366  CD  LYP   209      64.750  54.130  -5.790  1.00  0.00
ATOM   3367  HD1 LYP   209      63.940  53.790  -6.480  1.00  0.00
ATOM   3368  HD2 LYP   209      65.600  53.800  -6.300  1.00  0.00
ATOM   3369  CE  LYP   209      64.790  55.610  -5.630  1.00  0.00
ATOM   3370  HE1 LYP   209      65.040  56.090  -6.620  1.00  0.00
ATOM   3371  HE2 LYP   209      65.630  55.800  -4.980  1.00  0.00
ATOM   3372  NZ  LYP   209      63.540  56.180  -5.130  1.00  0.00
ATOM   3373  HZ1 LYP   209      62.780  55.920  -5.690  1.00  0.00
ATOM   3374  HZ2 LYP   209      63.280  55.790  -4.270  1.00  0.00
ATOM   3375  HZ3 LYP   209      63.630  57.150  -5.090  1.00  0.00
ATOM   3376  C   LYP   209      64.300  50.310  -3.170  1.00  0.00
ATOM   3377  O   LYP   209      64.230  49.470  -4.020  1.00  0.00
ATOM   3378  N   GLU   210      63.320  50.450  -2.310  1.00  0.00
ATOM   3379  H   GLU   210      63.390  51.240  -1.650  1.00  0.00
ATOM   3380  CA  GLU   210      62.110  49.650  -2.280  1.00  0.00
ATOM   3381  HA  GLU   210      61.830  49.020  -3.150  1.00  0.00
ATOM   3382  CB  GLU   210      62.240  48.710  -1.080  1.00  0.00
ATOM   3383  HB1 GLU   210      62.270  49.320  -0.130  1.00  0.00
ATOM   3384  HB2 GLU   210      63.190  48.230  -1.090  1.00  0.00
ATOM   3385  CG  GLU   210      61.140  47.660  -1.080  1.00  0.00
ATOM   3386  HG1 GLU   210      61.300  46.950  -1.900  1.00  0.00
ATOM   3387  HG2 GLU   210      60.180  48.130  -1.250  1.00  0.00
ATOM   3388  CD  GLU   210      61.110  46.860   0.230  1.00  0.00
ATOM   3389  OE1 GLU   210      60.270  47.140   1.150  1.00  0.00
ATOM   3390  OE2 GLU   210      62.000  46.020   0.400  1.00  0.00
ATOM   3391  C   GLU   210      60.860  50.600  -2.200  1.00  0.00
ATOM   3392  O   GLU   210      59.770  50.260  -2.700  1.00  0.00
ATOM   3393  N   LEU   211      61.040  51.750  -1.600  1.00  0.00
ATOM   3394  H   LEU   211      61.970  51.930  -1.280  1.00  0.00
ATOM   3395  CA  LEU   211      59.980  52.690  -1.250  1.00  0.00
ATOM   3396  HA  LEU   211      59.200  52.140  -0.700  1.00  0.00
ATOM   3397  CB  LEU   211      60.490  53.890  -0.380  1.00  0.00
ATOM   3398  HB1 LEU   211      59.900  54.760  -0.540  1.00  0.00
ATOM   3399  HB2 LEU   211      61.460  54.160  -0.800  1.00  0.00
ATOM   3400  CG  LEU   211      60.670  53.360   1.100  1.00  0.00
ATOM   3401  HG  LEU   211      61.280  52.450   1.040  1.00  0.00
ATOM   3402  CD1 LEU   211      61.460  54.320   1.960  1.00  0.00
ATOM   3403 1HD1 LEU   211      60.790  54.900   2.650  1.00  0.00
ATOM   3404 2HD1 LEU   211      62.030  53.690   2.700  1.00  0.00
ATOM   3405 3HD1 LEU   211      62.130  54.970   1.400  1.00  0.00
ATOM   3406  CD2 LEU   211      59.310  53.020   1.730  1.00  0.00
ATOM   3407 1HD2 LEU   211      59.460  52.840   2.810  1.00  0.00
ATOM   3408 2HD2 LEU   211      58.680  53.950   1.540  1.00  0.00
ATOM   3409 3HD2 LEU   211      58.800  52.190   1.250  1.00  0.00
ATOM   3410  C   LEU   211      59.440  53.320  -2.570  1.00  0.00
ATOM   3411  O   LEU   211      60.200  53.810  -3.380  1.00  0.00
ATOM   3412  N   PRO   212      58.100  53.270  -2.820  1.00  0.00
ATOM   3413  CD  PRO   212      57.070  52.870  -1.880  1.00  0.00
ATOM   3414  HD1 PRO   212      57.270  53.380  -0.920  1.00  0.00
ATOM   3415  HD2 PRO   212      57.030  51.860  -1.710  1.00  0.00
ATOM   3416  CG  PRO   212      55.720  53.280  -2.390  1.00  0.00
ATOM   3417  HG1 PRO   212      55.300  54.250  -1.950  1.00  0.00
ATOM   3418  HG2 PRO   212      55.120  52.510  -2.050  1.00  0.00
ATOM   3419  CB  PRO   212      55.920  53.380  -3.910  1.00  0.00
ATOM   3420  HB1 PRO   212      55.270  54.070  -4.310  1.00  0.00
ATOM   3421  HB2 PRO   212      55.790  52.360  -4.350  1.00  0.00
ATOM   3422  CA  PRO   212      57.380  53.940  -3.970  1.00  0.00
ATOM   3423  HA  PRO   212      57.830  53.550  -4.910  1.00  0.00
ATOM   3424  C   PRO   212      57.320  55.440  -3.970  1.00  0.00
ATOM   3425  O   PRO   212      57.000  56.040  -5.000  1.00  0.00
ATOM   3426  N   LEU   213      57.310  56.050  -2.770  1.00  0.00
ATOM   3427  H   LEU   213      57.490  55.450  -1.990  1.00  0.00
ATOM   3428  CA  LEU   213      57.080  57.500  -2.530  1.00  0.00
ATOM   3429  HA  LEU   213      57.100  58.010  -3.530  1.00  0.00
ATOM   3430  CB  LEU   213      55.600  57.570  -1.960  1.00  0.00
ATOM   3431  HB1 LEU   213      55.520  58.390  -1.330  1.00  0.00
ATOM   3432  HB2 LEU   213      55.380  56.740  -1.160  1.00  0.00
ATOM   3433  CG  LEU   213      54.410  57.650  -2.900  1.00  0.00
ATOM   3434  HG  LEU   213      54.080  56.710  -3.350  1.00  0.00
ATOM   3435  CD1 LEU   213      53.190  58.170  -2.200  1.00  0.00
ATOM   3436 1HD1 LEU   213      52.310  58.100  -2.830  1.00  0.00
ATOM   3437 2HD1 LEU   213      53.070  57.600  -1.310  1.00  0.00
ATOM   3438 3HD1 LEU   213      53.420  59.250  -2.010  1.00  0.00
ATOM   3439  CD2 LEU   213      54.580  58.580  -4.080  1.00  0.00
ATOM   3440 1HD2 LEU   213      55.330  58.280  -4.780  1.00  0.00
ATOM   3441 2HD2 LEU   213      53.670  58.760  -4.610  1.00  0.00
ATOM   3442 3HD2 LEU   213      55.030  59.540  -3.650  1.00  0.00
ATOM   3443  C   LEU   213      58.090  58.190  -1.680  1.00  0.00
ATOM   3444  O   LEU   213      58.760  57.450  -0.930  1.00  0.00
ATOM   3445  N   PRO   214      58.210  59.520  -1.770  1.00  0.00
ATOM   3446  CD  PRO   214      57.430  60.380  -2.610  1.00  0.00
ATOM   3447  HD1 PRO   214      56.350  60.430  -2.430  1.00  0.00
ATOM   3448  HD2 PRO   214      57.540  60.250  -3.620  1.00  0.00
ATOM   3449  CG  PRO   214      57.990  61.730  -2.330  1.00  0.00
ATOM   3450  HG1 PRO   214      57.500  62.120  -1.400  1.00  0.00
ATOM   3451  HG2 PRO   214      57.940  62.440  -3.130  1.00  0.00
ATOM   3452  CB  PRO   214      59.440  61.560  -1.940  1.00  0.00
ATOM   3453  HB1 PRO   214      59.770  62.380  -1.330  1.00  0.00
ATOM   3454  HB2 PRO   214      60.000  61.480  -2.920  1.00  0.00
ATOM   3455  CA  PRO   214      59.430  60.140  -1.250  1.00  0.00
ATOM   3456  HA  PRO   214      60.340  59.680  -1.690  1.00  0.00
ATOM   3457  C   PRO   214      59.640  60.320   0.260  1.00  0.00
ATOM   3458  O   PRO   214      58.750  60.250   1.030  1.00  0.00
ATOM   3459  N   GLY   215      60.870  60.750   0.560  1.00  0.00
ATOM   3460  H   GLY   215      61.550  60.980  -0.180  1.00  0.00
ATOM   3461  CA  GLY   215      61.230  61.210   1.920  1.00  0.00
ATOM   3462  HA1 GLY   215      61.110  60.390   2.630  1.00  0.00
ATOM   3463  HA2 GLY   215      60.520  62.040   2.250  1.00  0.00
ATOM   3464  C   GLY   215      62.700  61.720   2.100  1.00  0.00
ATOM   3465  O   GLY   215      63.450  61.450   3.050  1.00  0.00
ATOM   3466  N   GLY   216      63.210  62.460   1.100  1.00  0.00
ATOM   3467  H   GLY   216      62.590  62.640   0.350  1.00  0.00
ATOM   3468  CA  GLY   216      64.480  63.140   1.020  1.00  0.00
ATOM   3469  HA1 GLY   216      65.330  62.510   0.650  1.00  0.00
ATOM   3470  HA2 GLY   216      64.800  63.640   1.970  1.00  0.00
ATOM   3471  C   GLY   216      64.490  64.190  -0.110  1.00  0.00
ATOM   3472  O   GLY   216      63.530  64.370  -0.770  1.00  0.00
ATOM   3473  N   LEU   217      65.530  64.990  -0.250  1.00  0.00
ATOM   3474  H   LEU   217      66.230  64.840   0.420  1.00  0.00
ATOM   3475  CA  LEU   217      65.690  66.230  -1.110  1.00  0.00
ATOM   3476  HA  LEU   217      64.750  66.440  -1.610  1.00  0.00
ATOM   3477  CB  LEU   217      66.040  67.410  -0.190  1.00  0.00
ATOM   3478  HB1 LEU   217      67.000  67.230   0.190  1.00  0.00
ATOM   3479  HB2 LEU   217      65.360  67.610   0.640  1.00  0.00
ATOM   3480  CG  LEU   217      66.240  68.780  -0.880  1.00  0.00
ATOM   3481  HG  LEU   217      67.100  68.730  -1.600  1.00  0.00
ATOM   3482  CD1 LEU   217      65.000  69.130  -1.690  1.00  0.00
ATOM   3483 1HD1 LEU   217      64.720  68.450  -2.450  1.00  0.00
ATOM   3484 2HD1 LEU   217      64.140  69.290  -1.150  1.00  0.00
ATOM   3485 3HD1 LEU   217      65.180  70.120  -2.130  1.00  0.00
ATOM   3486  CD2 LEU   217      66.570  69.860   0.230  1.00  0.00
ATOM   3487 1HD2 LEU   217      66.750  70.890  -0.230  1.00  0.00
ATOM   3488 2HD2 LEU   217      65.700  69.960   0.900  1.00  0.00
ATOM   3489 3HD2 LEU   217      67.380  69.530   0.860  1.00  0.00
ATOM   3490  C   LEU   217      66.760  66.060  -2.220  1.00  0.00
ATOM   3491  O   LEU   217      66.750  66.670  -3.310  1.00  0.00
ATOM   3492  N   SER   218      67.630  65.070  -1.980  1.00  0.00
ATOM   3493  H   SER   218      67.550  64.760  -1.030  1.00  0.00
ATOM   3494  CA  SER   218      68.840  64.720  -2.740  1.00  0.00
ATOM   3495  HA  SER   218      69.570  64.220  -2.120  1.00  0.00
ATOM   3496  CB  SER   218      68.520  63.610  -3.800  1.00  0.00
ATOM   3497  HB1 SER   218      69.250  63.590  -4.600  1.00  0.00
ATOM   3498  HB2 SER   218      67.480  63.800  -4.130  1.00  0.00
ATOM   3499  OG  SER   218      68.490  62.340  -3.230  1.00  0.00
ATOM   3500  HG  SER   218      67.710  62.180  -2.610  1.00  0.00
ATOM   3501  C   SER   218      69.530  65.960  -3.360  1.00  0.00
ATOM   3502  O   SER   218      69.560  66.140  -4.560  1.00  0.00
ATOM   3503  N   LEU   219      70.020  66.850  -2.480  1.00  0.00
ATOM   3504  H   LEU   219      70.050  66.660  -1.460  1.00  0.00
ATOM   3505  CA  LEU   219      70.750  68.040  -2.900  1.00  0.00
ATOM   3506  HA  LEU   219      71.280  67.700  -3.830  1.00  0.00
ATOM   3507  CB  LEU   219      69.680  69.070  -3.320  1.00  0.00
ATOM   3508  HB1 LEU   219      69.220  69.310  -2.420  1.00  0.00
ATOM   3509  HB2 LEU   219      68.950  68.640  -4.080  1.00  0.00
ATOM   3510  CG  LEU   219      70.140  70.430  -3.930  1.00  0.00
ATOM   3511  HG  LEU   219      70.910  70.860  -3.230  1.00  0.00
ATOM   3512  CD1 LEU   219      70.740  70.230  -5.300  1.00  0.00
ATOM   3513 1HD1 LEU   219      71.170  71.130  -5.740  1.00  0.00
ATOM   3514 2HD1 LEU   219      71.510  69.470  -5.170  1.00  0.00
ATOM   3515 3HD1 LEU   219      69.990  69.790  -5.910  1.00  0.00
ATOM   3516  CD2 LEU   219      69.070  71.480  -4.050  1.00  0.00
ATOM   3517 1HD2 LEU   219      69.610  72.510  -4.140  1.00  0.00
ATOM   3518 2HD2 LEU   219      68.350  71.380  -4.810  1.00  0.00
ATOM   3519 3HD2 LEU   219      68.570  71.620  -3.070  1.00  0.00
ATOM   3520  C   LEU   219      71.780  68.560  -1.910  1.00  0.00
ATOM   3521  O   LEU   219      71.470  68.900  -0.760  1.00  0.00
ATOM   3522  N   LEU   220      72.960  68.950  -2.430  1.00  0.00
ATOM   3523  H   LEU   220      73.110  68.680  -3.390  1.00  0.00
ATOM   3524  CA  LEU   220      74.180  69.030  -1.600  1.00  0.00
ATOM   3525  HA  LEU   220      74.200  68.220  -0.880  1.00  0.00
ATOM   3526  CB  LEU   220      75.270  68.990  -2.670  1.00  0.00
ATOM   3527  HB1 LEU   220      75.040  69.820  -3.320  1.00  0.00
ATOM   3528  HB2 LEU   220      75.020  68.160  -3.320  1.00  0.00
ATOM   3529  CG  LEU   220      76.690  68.960  -2.180  1.00  0.00
ATOM   3530  HG  LEU   220      77.050  69.950  -1.890  1.00  0.00
ATOM   3531  CD1 LEU   220      76.970  67.960  -1.090  1.00  0.00
ATOM   3532 1HD1 LEU   220      78.020  68.000  -0.780  1.00  0.00
ATOM   3533 2HD1 LEU   220      76.470  68.130  -0.120  1.00  0.00
ATOM   3534 3HD1 LEU   220      76.760  66.890  -1.300  1.00  0.00
ATOM   3535  CD2 LEU   220      77.500  68.450  -3.400  1.00  0.00
ATOM   3536 1HD2 LEU   220      77.470  67.400  -3.440  1.00  0.00
ATOM   3537 2HD2 LEU   220      76.990  68.850  -4.280  1.00  0.00
ATOM   3538 3HD2 LEU   220      78.520  68.820  -3.450  1.00  0.00
ATOM   3539  C   LEU   220      74.250  70.270  -0.720  1.00  0.00
ATOM   3540  O   LEU   220      75.140  70.470   0.120  1.00  0.00
ATOM   3541  N   ASP   221      73.370  71.270  -0.910  1.00  0.00
ATOM   3542  H   ASP   221      72.580  71.120  -1.570  1.00  0.00
ATOM   3543  CA  ASP   221      73.270  72.460  -0.040  1.00  0.00
ATOM   3544  HA  ASP   221      74.170  72.950   0.100  1.00  0.00
ATOM   3545  CB  ASP   221      72.510  73.570  -0.820  1.00  0.00
ATOM   3546  HB1 ASP   221      71.390  73.390  -0.750  1.00  0.00
ATOM   3547  HB2 ASP   221      72.770  73.360  -1.880  1.00  0.00
ATOM   3548  CG  ASP   221      72.820  75.030  -0.520  1.00  0.00
ATOM   3549  OD1 ASP   221      71.840  75.780  -0.470  1.00  0.00
ATOM   3550  OD2 ASP   221      73.960  75.470  -0.460  1.00  0.00
ATOM   3551  C   ASP   221      72.620  72.230   1.340  1.00  0.00
ATOM   3552  O   ASP   221      72.380  73.110   2.200  1.00  0.00
ATOM   3553  N   TYR   222      72.250  70.960   1.560  1.00  0.00
ATOM   3554  H   TYR   222      72.490  70.310   0.760  1.00  0.00
ATOM   3555  CA  TYR   222      71.480  70.510   2.720  1.00  0.00
ATOM   3556  HA  TYR   222      71.510  71.180   3.520  1.00  0.00
ATOM   3557  CB  TYR   222      70.050  70.190   2.270  1.00  0.00
ATOM   3558  HB1 TYR   222      69.540  69.710   3.160  1.00  0.00
ATOM   3559  HB2 TYR   222      69.970  69.480   1.410  1.00  0.00
ATOM   3560  CG  TYR   222      69.320  71.430   1.810  1.00  0.00
ATOM   3561  CD1 TYR   222      69.380  71.840   0.480  1.00  0.00
ATOM   3562  HD1 TYR   222      69.850  71.130  -0.190  1.00  0.00
ATOM   3563  CE1 TYR   222      68.840  73.090   0.130  1.00  0.00
ATOM   3564  HE1 TYR   222      68.950  73.410  -0.870  1.00  0.00
ATOM   3565  CZ  TYR   222      68.170  73.930   1.010  1.00  0.00
ATOM   3566  OH  TYR   222      67.600  75.100   0.630  1.00  0.00
ATOM   3567  HH  TYR   222      67.080  75.470   1.370  1.00  0.00
ATOM   3568  CE2 TYR   222      68.060  73.540   2.370  1.00  0.00
ATOM   3569  HE2 TYR   222      67.580  74.160   3.150  1.00  0.00
ATOM   3570  CD2 TYR   222      68.640  72.280   2.720  1.00  0.00
ATOM   3571  HD2 TYR   222      68.550  71.830   3.710  1.00  0.00
ATOM   3572  C   TYR   222      72.160  69.200   3.270  1.00  0.00
ATOM   3573  O   TYR   222      72.040  68.870   4.440  1.00  0.00
ATOM   3574  N   HIS   223      72.920  68.490   2.400  1.00  0.00
ATOM   3575  CA  HIS   223      73.420  67.100   2.580  1.00  0.00
ATOM   3576  CB  HIS   223      73.450  66.470   1.140  1.00  0.00
ATOM   3577  CG  HIS   223      72.200  65.790   0.820  1.00  0.00
ATOM   3578  ND1 HIS   223      72.150  64.470   0.370  1.00  0.00
ATOM   3579  CE1 HIS   223      70.830  64.210   0.200  1.00  0.00
ATOM   3580  NE2 HIS   223      70.100  65.270   0.410  1.00  0.00
ATOM   3581  CD2 HIS   223      70.970  66.290   0.910  1.00  0.00
ATOM   3582  C   HIS   223      74.840  67.210   3.090  1.00  0.00
ATOM   3583  O   HIS   223      75.170  66.290   3.790  1.00  0.00
ATOM   3584  N   ALA   224      75.640  68.250   2.810  1.00  0.00
ATOM   3585  H   ALA   224      75.350  68.850   2.070  1.00  0.00
ATOM   3586  CA  ALA   224      76.950  68.460   3.520  1.00  0.00
ATOM   3587  HA  ALA   224      77.410  67.530   3.610  1.00  0.00
ATOM   3588  CB  ALA   224      77.860  69.280   2.640  1.00  0.00
ATOM   3589  HB1 ALA   224      77.440  70.280   2.440  1.00  0.00
ATOM   3590  HB2 ALA   224      78.730  69.590   3.190  1.00  0.00
ATOM   3591  HB3 ALA   224      78.210  68.690   1.740  1.00  0.00
ATOM   3592  C   ALA   224      76.760  69.080   4.900  1.00  0.00
ATOM   3593  O   ALA   224      77.730  69.120   5.750  1.00  0.00
ATOM   3594  N   SER   225      75.520  69.400   5.320  1.00  0.00
ATOM   3595  H   SER   225      74.830  69.360   4.640  1.00  0.00
ATOM   3596  CA  SER   225      75.290  70.320   6.470  1.00  0.00
ATOM   3597  HA  SER   225      75.950  71.170   6.240  1.00  0.00
ATOM   3598  CB  SER   225      73.840  70.870   6.540  1.00  0.00
ATOM   3599  HB1 SER   225      73.900  71.600   7.370  1.00  0.00
ATOM   3600  HB2 SER   225      73.110  70.120   6.760  1.00  0.00
ATOM   3601  OG  SER   225      73.580  71.360   5.240  1.00  0.00
ATOM   3602  HG  SER   225      72.930  72.130   5.310  1.00  0.00
ATOM   3603  C   SER   225      75.520  69.630   7.870  1.00  0.00
ATOM   3604  O   SER   225      75.900  70.230   8.850  1.00  0.00
ATOM   3605  N   LYP   226      75.380  68.300   7.880  1.00  0.00
ATOM   3606  H   LYP   226      75.290  67.920   6.940  1.00  0.00
ATOM   3607  CA  LYP   226      75.540  67.420   9.010  1.00  0.00
ATOM   3608  HA  LYP   226      76.450  67.800   9.600  1.00  0.00
ATOM   3609  CB  LYP   226      74.270  67.500   9.890  1.00  0.00
ATOM   3610  HB1 LYP   226      73.440  67.030   9.310  1.00  0.00
ATOM   3611  HB2 LYP   226      74.010  68.570  10.090  1.00  0.00
ATOM   3612  CG  LYP   226      74.430  66.750  11.240  1.00  0.00
ATOM   3613  HG1 LYP   226      75.480  66.780  11.480  1.00  0.00
ATOM   3614  HG2 LYP   226      74.210  65.640  11.170  1.00  0.00
ATOM   3615  CD  LYP   226      73.360  67.290  12.240  1.00  0.00
ATOM   3616  HD1 LYP   226      73.640  68.230  12.480  1.00  0.00
ATOM   3617  HD2 LYP   226      73.290  66.640  13.160  1.00  0.00
ATOM   3618  CE  LYP   226      71.930  67.220  11.710  1.00  0.00
ATOM   3619  HE1 LYP   226      71.870  67.770  10.770  1.00  0.00
ATOM   3620  HE2 LYP   226      71.310  67.810  12.360  1.00  0.00
ATOM   3621  NZ  LYP   226      71.400  65.870  11.540  1.00  0.00
ATOM   3622  HZ1 LYP   226      71.480  65.350  12.420  1.00  0.00
ATOM   3623  HZ2 LYP   226      70.410  65.810  11.280  1.00  0.00
ATOM   3624  HZ3 LYP   226      71.960  65.300  10.820  1.00  0.00
ATOM   3625  C   LYP   226      75.930  66.020   8.570  1.00  0.00
ATOM   3626  O   LYP   226      76.710  65.360   9.230  1.00  0.00
ATOM   3627  N   GLY   227      75.260  65.480   7.520  1.00  0.00
ATOM   3628  H   GLY   227      74.620  66.020   6.980  1.00  0.00
ATOM   3629  CA  GLY   227      75.370  64.040   7.230  1.00  0.00
ATOM   3630  HA1 GLY   227      75.210  63.480   8.180  1.00  0.00
ATOM   3631  HA2 GLY   227      76.350  63.830   6.820  1.00  0.00
ATOM   3632  C   GLY   227      74.380  63.400   6.240  1.00  0.00
ATOM   3633  O   GLY   227      74.410  62.160   6.080  1.00  0.00
ATOM   3634  N   ARG   228      73.520  64.120   5.480  1.00  0.00
ATOM   3635  H   ARG   228      73.410  65.090   5.750  1.00  0.00
ATOM   3636  CA  ARG   228      72.570  63.420   4.620  1.00  0.00
ATOM   3637  HA  ARG   228      72.130  62.530   5.150  1.00  0.00
ATOM   3638  CB  ARG   228      71.480  64.460   4.230  1.00  0.00
ATOM   3639  HB1 ARG   228      70.930  64.180   3.330  1.00  0.00
ATOM   3640  HB2 ARG   228      72.030  65.370   4.000  1.00  0.00
ATOM   3641  CG  ARG   228      70.610  64.820   5.420  1.00  0.00
ATOM   3642  HG1 ARG   228      71.330  65.070   6.220  1.00  0.00
ATOM   3643  HG2 ARG   228      70.010  63.990   5.810  1.00  0.00
ATOM   3644  CD  ARG   228      69.660  66.000   5.240  1.00  0.00
ATOM   3645  HD1 ARG   228      70.270  66.820   4.760  1.00  0.00
ATOM   3646  HD2 ARG   228      69.250  66.270   6.250  1.00  0.00
ATOM   3647  NE  ARG   228      68.440  65.750   4.330  1.00  0.00
ATOM   3648  HE  ARG   228      68.450  64.850   3.900  1.00  0.00
ATOM   3649  CZ  ARG   228      67.460  66.540   3.900  1.00  0.00
ATOM   3650  NH1 ARG   228      67.330  67.770   4.120  1.00  0.00
ATOM   3651 1HH1 ARG   228      67.880  68.120   4.880  1.00  0.00
ATOM   3652 2HH1 ARG   228      66.450  68.250   3.830  1.00  0.00
ATOM   3653  NH2 ARG   228      66.410  65.960   3.310  1.00  0.00
ATOM   3654 1HH2 ARG   228      66.610  64.940   3.160  1.00  0.00
ATOM   3655 2HH2 ARG   228      65.620  66.460   2.990  1.00  0.00
ATOM   3656  C   ARG   228      73.360  62.890   3.370  1.00  0.00
ATOM   3657  O   ARG   228      72.920  61.900   2.750  1.00  0.00
ATOM   3658  N   LEU   229      74.440  63.490   2.970  1.00  0.00
ATOM   3659  H   LEU   229      74.610  64.410   3.450  1.00  0.00
ATOM   3660  CA  LEU   229      75.270  63.130   1.750  1.00  0.00
ATOM   3661  HA  LEU   229      74.600  63.200   0.970  1.00  0.00
ATOM   3662  CB  LEU   229      76.360  64.160   1.410  1.00  0.00
ATOM   3663  HB1 LEU   229      75.960  65.140   1.530  1.00  0.00
ATOM   3664  HB2 LEU   229      76.680  64.030   0.420  1.00  0.00
ATOM   3665  CG  LEU   229      77.700  64.070   2.160  1.00  0.00
ATOM   3666  HG  LEU   229      78.240  63.140   1.920  1.00  0.00
ATOM   3667  CD1 LEU   229      78.550  65.220   1.630  1.00  0.00
ATOM   3668 1HD1 LEU   229      78.650  65.320   0.490  1.00  0.00
ATOM   3669 2HD1 LEU   229      78.220  66.160   2.070  1.00  0.00
ATOM   3670 3HD1 LEU   229      79.550  64.970   1.860  1.00  0.00
ATOM   3671  CD2 LEU   229      77.670  64.120   3.680  1.00  0.00
ATOM   3672 1HD2 LEU   229      77.190  63.180   4.080  1.00  0.00
ATOM   3673 2HD2 LEU   229      78.660  64.280   4.210  1.00  0.00
ATOM   3674 3HD2 LEU   229      77.160  65.030   4.100  1.00  0.00
ATOM   3675  C   LEU   229      75.820  61.680   1.660  1.00  0.00
ATOM   3676  O   LEU   229      76.380  61.260   0.630  1.00  0.00
ATOM   3677  N   GLN   230      75.660  60.930   2.770  1.00  0.00
ATOM   3678  H   GLN   230      75.000  61.410   3.350  1.00  0.00
ATOM   3679  CA  GLN   230      76.030  59.520   3.080  1.00  0.00
ATOM   3680  HA  GLN   230      76.170  58.950   2.130  1.00  0.00
ATOM   3681  CB  GLN   230      77.300  59.460   4.000  1.00  0.00
ATOM   3682  HB1 GLN   230      77.570  58.460   4.000  1.00  0.00
ATOM   3683  HB2 GLN   230      77.010  59.830   4.960  1.00  0.00
ATOM   3684  CG  GLN   230      78.420  60.200   3.320  1.00  0.00
ATOM   3685  HG1 GLN   230      78.270  61.280   3.320  1.00  0.00
ATOM   3686  HG2 GLN   230      78.400  59.940   2.250  1.00  0.00
ATOM   3687  CD  GLN   230      79.660  59.890   4.000  1.00  0.00
ATOM   3688  OE1 GLN   230      80.020  60.580   4.890  1.00  0.00
ATOM   3689  NE2 GLN   230      80.210  58.760   3.660  1.00  0.00
ATOM   3690 1HE2 GLN   230      79.840  58.090   3.040  1.00  0.00
ATOM   3691 2HE2 GLN   230      80.940  58.460   4.300  1.00  0.00
ATOM   3692  C   GLN   230      74.900  58.830   3.820  1.00  0.00
ATOM   3693  O   GLN   230      75.060  57.750   4.350  1.00  0.00
ATOM   3694  N   GLY   231      73.690  59.320   3.670  1.00  0.00
ATOM   3695  H   GLY   231      73.630  60.120   3.150  1.00  0.00
ATOM   3696  CA  GLY   231      72.460  58.780   4.280  1.00  0.00
ATOM   3697  HA1 GLY   231      71.670  59.490   4.220  1.00  0.00
ATOM   3698  HA2 GLY   231      72.710  58.560   5.290  1.00  0.00
ATOM   3699  C   GLY   231      71.970  57.430   3.630  1.00  0.00
ATOM   3700  O   GLY   231      71.030  56.800   4.010  1.00  0.00
ATOM   3701  N   ARG   232      72.610  56.980   2.500  1.00  0.00
ATOM   3702  H   ARG   232      73.180  57.700   2.050  1.00  0.00
ATOM   3703  CA  ARG   232      72.430  55.620   1.860  1.00  0.00
ATOM   3704  HA  ARG   232      71.630  55.060   2.290  1.00  0.00
ATOM   3705  CB  ARG   232      72.160  55.720   0.310  1.00  0.00
ATOM   3706  HB1 ARG   232      72.790  55.060  -0.270  1.00  0.00
ATOM   3707  HB2 ARG   232      72.690  56.630  -0.010  1.00  0.00
ATOM   3708  CG  ARG   232      70.750  55.760  -0.090  1.00  0.00
ATOM   3709  HG1 ARG   232      70.690  56.310  -1.030  1.00  0.00
ATOM   3710  HG2 ARG   232      70.300  56.390   0.630  1.00  0.00
ATOM   3711  CD  ARG   232      69.960  54.420  -0.130  1.00  0.00
ATOM   3712  HD1 ARG   232      69.740  54.160   0.880  1.00  0.00
ATOM   3713  HD2 ARG   232      70.550  53.680  -0.590  1.00  0.00
ATOM   3714  NE  ARG   232      68.720  54.510  -0.880  1.00  0.00
ATOM   3715  HE  ARG   232      68.730  53.910  -1.680  1.00  0.00
ATOM   3716  CZ  ARG   232      67.640  55.220  -0.750  1.00  0.00
ATOM   3717  NH1 ARG   232      67.410  55.870   0.300  1.00  0.00
ATOM   3718 1HH1 ARG   232      68.150  55.870   0.980  1.00  0.00
ATOM   3719 2HH1 ARG   232      66.620  56.480   0.380  1.00  0.00
ATOM   3720  NH2 ARG   232      66.760  55.160  -1.690  1.00  0.00
ATOM   3721 1HH2 ARG   232      67.010  54.820  -2.570  1.00  0.00
ATOM   3722 2HH2 ARG   232      65.880  55.700  -1.550  1.00  0.00
ATOM   3723  C   ARG   232      73.590  54.650   2.130  1.00  0.00
ATOM   3724  O   ARG   232      73.480  53.540   1.670  1.00  0.00
ATOM   3725  N   GLU   233      74.690  55.050   2.830  1.00  0.00
ATOM   3726  H   GLU   233      74.680  56.010   3.200  1.00  0.00
ATOM   3727  CA  GLU   233      75.860  54.220   2.970  1.00  0.00
ATOM   3728  HA  GLU   233      76.090  53.830   1.960  1.00  0.00
ATOM   3729  CB  GLU   233      76.990  55.100   3.540  1.00  0.00
ATOM   3730  HB1 GLU   233      77.100  55.020   4.640  1.00  0.00
ATOM   3731  HB2 GLU   233      76.840  56.060   3.120  1.00  0.00
ATOM   3732  CG  GLU   233      78.320  54.570   3.010  1.00  0.00
ATOM   3733  HG1 GLU   233      78.190  54.340   1.990  1.00  0.00
ATOM   3734  HG2 GLU   233      78.750  53.690   3.530  1.00  0.00
ATOM   3735  CD  GLU   233      79.360  55.740   3.000  1.00  0.00
ATOM   3736  OE1 GLU   233      79.450  56.530   2.030  1.00  0.00
ATOM   3737  OE2 GLU   233      80.180  55.820   3.960  1.00  0.00
ATOM   3738  C   GLU   233      75.640  52.940   3.900  1.00  0.00
ATOM   3739  O   GLU   233      76.600  52.450   4.520  1.00  0.00
ATOM   3740  N   GLY   234      74.470  52.330   4.000  1.00  0.00
ATOM   3741  H   GLY   234      73.680  52.650   3.510  1.00  0.00
ATOM   3742  CA  GLY   234      74.410  50.940   4.450  1.00  0.00
ATOM   3743  HA1 GLY   234      74.350  50.830   5.530  1.00  0.00
ATOM   3744  HA2 GLY   234      75.310  50.370   4.140  1.00  0.00
ATOM   3745  C   GLY   234      73.100  50.290   3.960  1.00  0.00
ATOM   3746  O   GLY   234      72.290  51.050   3.410  1.00  0.00
ATOM   3747  N   GLY   235      72.900  48.980   4.270  1.00  0.00
ATOM   3748  H   GLY   235      73.690  48.560   4.650  1.00  0.00
ATOM   3749  CA  GLY   235      71.670  48.230   3.960  1.00  0.00
ATOM   3750  HA1 GLY   235      72.000  47.520   3.230  1.00  0.00
ATOM   3751  HA2 GLY   235      70.930  48.720   3.480  1.00  0.00
ATOM   3752  C   GLY   235      71.080  47.270   5.010  1.00  0.00
ATOM   3753  O   GLY   235      70.000  46.810   4.800  1.00  0.00
ATOM   3754  N   ARG   236      71.740  47.130   6.170  1.00  0.00
ATOM   3755  H   ARG   236      72.650  47.550   6.190  1.00  0.00
ATOM   3756  CA  ARG   236      71.140  46.580   7.370  1.00  0.00
ATOM   3757  HA  ARG   236      70.440  45.770   7.140  1.00  0.00
ATOM   3758  CB  ARG   236      72.310  46.100   8.310  1.00  0.00
ATOM   3759  HB1 ARG   236      72.000  45.840   9.370  1.00  0.00
ATOM   3760  HB2 ARG   236      73.070  46.930   8.390  1.00  0.00
ATOM   3761  CG  ARG   236      73.100  44.820   7.790  1.00  0.00
ATOM   3762  HG1 ARG   236      74.040  44.860   8.380  1.00  0.00
ATOM   3763  HG2 ARG   236      73.310  44.940   6.770  1.00  0.00
ATOM   3764  CD  ARG   236      72.330  43.540   8.050  1.00  0.00
ATOM   3765  HD1 ARG   236      71.290  43.670   7.760  1.00  0.00
ATOM   3766  HD2 ARG   236      72.180  43.320   9.140  1.00  0.00
ATOM   3767  NE  ARG   236      72.790  42.360   7.300  1.00  0.00
ATOM   3768  HE  ARG   236      73.460  42.610   6.510  1.00  0.00
ATOM   3769  CZ  ARG   236      72.660  41.110   7.700  1.00  0.00
ATOM   3770  NH1 ARG   236      71.860  40.730   8.610  1.00  0.00
ATOM   3771 1HH1 ARG   236      71.070  41.320   8.980  1.00  0.00
ATOM   3772 2HH1 ARG   236      71.750  39.780   8.920  1.00  0.00
ATOM   3773  NH2 ARG   236      73.350  40.190   7.150  1.00  0.00
ATOM   3774 1HH2 ARG   236      73.930  40.390   6.370  1.00  0.00
ATOM   3775 2HH2 ARG   236      73.180  39.210   7.400  1.00  0.00
ATOM   3776  C   ARG   236      70.320  47.620   8.090  1.00  0.00
ATOM   3777  O   ARG   236      70.590  48.030   9.210  1.00  0.00
ATOM   3778  N   VAL   237      69.380  48.110   7.350  1.00  0.00
ATOM   3779  H   VAL   237      69.390  47.910   6.330  1.00  0.00
ATOM   3780  CA  VAL   237      68.460  49.120   7.850  1.00  0.00
ATOM   3781  HA  VAL   237      69.110  49.900   8.130  1.00  0.00
ATOM   3782  CB  VAL   237      67.580  49.720   6.780  1.00  0.00
ATOM   3783  HB  VAL   237      66.990  50.510   7.190  1.00  0.00
ATOM   3784  CG1 VAL   237      68.420  50.250   5.640  1.00  0.00
ATOM   3785 1HG1 VAL   237      67.840  50.680   4.860  1.00  0.00
ATOM   3786 2HG1 VAL   237      68.980  51.090   6.110  1.00  0.00
ATOM   3787 3HG1 VAL   237      69.030  49.540   5.170  1.00  0.00
ATOM   3788  CG2 VAL   237      66.540  48.720   6.170  1.00  0.00
ATOM   3789 1HG2 VAL   237      65.740  48.440   6.880  1.00  0.00
ATOM   3790 2HG2 VAL   237      66.130  49.060   5.300  1.00  0.00
ATOM   3791 3HG2 VAL   237      67.110  47.800   5.930  1.00  0.00
ATOM   3792  C   VAL   237      67.560  48.600   9.020  1.00  0.00
ATOM   3793  O   VAL   237      67.170  47.400   9.100  1.00  0.00
ATOM   3794  N   ALA   238      67.070  49.590   9.830  1.00  0.00
ATOM   3795  H   ALA   238      67.480  50.510   9.740  1.00  0.00
ATOM   3796  CA  ALA   238      66.170  49.380  10.950  1.00  0.00
ATOM   3797  HA  ALA   238      65.710  48.480  10.710  1.00  0.00
ATOM   3798  CB  ALA   238      67.070  49.230  12.160  1.00  0.00
ATOM   3799  HB1 ALA   238      67.810  48.500  11.950  1.00  0.00
ATOM   3800  HB2 ALA   238      67.560  50.210  12.360  1.00  0.00
ATOM   3801  HB3 ALA   238      66.500  49.050  13.030  1.00  0.00
ATOM   3802  C   ALA   238      65.200  50.560  11.200  1.00  0.00
ATOM   3803  O   ALA   238      65.180  51.490  10.420  1.00  0.00
ATOM   3804  N   TRP   239      64.430  50.510  12.340  1.00  0.00
ATOM   3805  H   TRP   239      64.470  49.580  12.830  1.00  0.00
ATOM   3806  CA  TRP   239      63.580  51.620  12.870  1.00  0.00
ATOM   3807  HA  TRP   239      63.740  52.570  12.320  1.00  0.00
ATOM   3808  CB  TRP   239      62.150  51.180  12.680  1.00  0.00
ATOM   3809  HB1 TRP   239      61.460  51.560  13.380  1.00  0.00
ATOM   3810  HB2 TRP   239      62.120  50.110  12.800  1.00  0.00
ATOM   3811  CG  TRP   239      61.630  51.740  11.360  1.00  0.00
ATOM   3812  CD1 TRP   239      61.990  51.360  10.140  1.00  0.00
ATOM   3813  HD1 TRP   239      62.720  50.510   9.930  1.00  0.00
ATOM   3814  NE1 TRP   239      61.520  52.270   9.230  1.00  0.00
ATOM   3815  HE1 TRP   239      61.530  52.250   8.200  1.00  0.00
ATOM   3816  CE2 TRP   239      60.870  53.320   9.860  1.00  0.00
ATOM   3817  CZ2 TRP   239      60.360  54.560   9.420  1.00  0.00
ATOM   3818  HZ2 TRP   239      60.550  54.840   8.340  1.00  0.00
ATOM   3819  CH2 TRP   239      59.840  55.520  10.310  1.00  0.00
ATOM   3820  HH2 TRP   239      59.570  56.440   9.900  1.00  0.00
ATOM   3821  CZ3 TRP   239      59.910  55.230  11.760  1.00  0.00
ATOM   3822  HZ3 TRP   239      59.660  56.000  12.480  1.00  0.00
ATOM   3823  CE3 TRP   239      60.440  53.980  12.220  1.00  0.00
ATOM   3824  HE3 TRP   239      60.620  53.780  13.270  1.00  0.00
ATOM   3825  CD2 TRP   239      60.860  53.000  11.230  1.00  0.00
ATOM   3826  C   TRP   239      63.930  51.710  14.340  1.00  0.00
ATOM   3827  O   TRP   239      64.120  50.690  15.030  1.00  0.00
ATOM   3828  N   VAL   240      64.110  52.880  14.860  1.00  0.00
ATOM   3829  H   VAL   240      63.950  53.700  14.230  1.00  0.00
ATOM   3830  CA  VAL   240      64.960  53.110  15.990  1.00  0.00
ATOM   3831  HA  VAL   240      65.060  52.270  16.690  1.00  0.00
ATOM   3832  CB  VAL   240      66.370  53.470  15.450  1.00  0.00
ATOM   3833  HB  VAL   240      66.250  54.260  14.650  1.00  0.00
ATOM   3834  CG1 VAL   240      67.400  54.100  16.540  1.00  0.00
ATOM   3835 1HG1 VAL   240      67.560  53.530  17.470  1.00  0.00
ATOM   3836 2HG1 VAL   240      68.460  54.190  16.160  1.00  0.00
ATOM   3837 3HG1 VAL   240      67.030  55.100  16.790  1.00  0.00
ATOM   3838  CG2 VAL   240      67.030  52.190  14.870  1.00  0.00
ATOM   3839 1HG2 VAL   240      68.070  52.210  14.810  1.00  0.00
ATOM   3840 2HG2 VAL   240      66.870  51.410  15.590  1.00  0.00
ATOM   3841 3HG2 VAL   240      66.670  51.940  13.900  1.00  0.00
ATOM   3842  C   VAL   240      64.350  54.270  16.770  1.00  0.00
ATOM   3843  O   VAL   240      63.670  55.130  16.170  1.00  0.00
ATOM   3844  N   ALA   241      64.430  54.260  18.120  1.00  0.00
ATOM   3845  H   ALA   241      64.700  53.400  18.650  1.00  0.00
ATOM   3846  CA  ALA   241      63.700  55.260  18.910  1.00  0.00
ATOM   3847  HA  ALA   241      63.750  56.180  18.370  1.00  0.00
ATOM   3848  CB  ALA   241      62.220  54.940  18.880  1.00  0.00
ATOM   3849  HB1 ALA   241      61.720  55.720  19.320  1.00  0.00
ATOM   3850  HB2 ALA   241      61.830  54.910  17.850  1.00  0.00
ATOM   3851  HB3 ALA   241      62.020  54.120  19.600  1.00  0.00
ATOM   3852  C   ALA   241      64.260  55.470  20.330  1.00  0.00
ATOM   3853  O   ALA   241      65.230  54.780  20.750  1.00  0.00
ATOM   3854  N   ASP   242      63.630  56.460  21.000  1.00  0.00
ATOM   3855  H   ASP   242      63.020  57.000  20.390  1.00  0.00
ATOM   3856  CA  ASP   242      64.010  56.940  22.290  1.00  0.00
ATOM   3857  HA  ASP   242      65.030  56.910  22.310  1.00  0.00
ATOM   3858  CB  ASP   242      63.390  58.320  22.560  1.00  0.00
ATOM   3859  HB1 ASP   242      62.360  58.250  22.720  1.00  0.00
ATOM   3860  HB2 ASP   242      63.630  59.000  21.710  1.00  0.00
ATOM   3861  CG  ASP   242      63.920  58.800  23.910  1.00  0.00
ATOM   3862  OD1 ASP   242      65.020  59.350  23.910  1.00  0.00
ATOM   3863  OD2 ASP   242      63.510  58.250  24.960  1.00  0.00
ATOM   3864  C   ASP   242      63.690  55.820  23.320  1.00  0.00
ATOM   3865  O   ASP   242      62.530  55.470  23.270  1.00  0.00
ATOM   3866  N   PRO   243      64.670  55.390  24.150  1.00  0.00
ATOM   3867  CD  PRO   243      66.090  55.870  24.220  1.00  0.00
ATOM   3868  HD1 PRO   243      66.160  56.950  24.380  1.00  0.00
ATOM   3869  HD2 PRO   243      66.620  55.580  23.330  1.00  0.00
ATOM   3870  CG  PRO   243      66.610  55.230  25.490  1.00  0.00
ATOM   3871  HG1 PRO   243      66.360  55.820  26.430  1.00  0.00
ATOM   3872  HG2 PRO   243      67.690  55.110  25.460  1.00  0.00
ATOM   3873  CB  PRO   243      65.930  53.880  25.500  1.00  0.00
ATOM   3874  HB1 PRO   243      65.830  53.390  26.470  1.00  0.00
ATOM   3875  HB2 PRO   243      66.370  53.270  24.700  1.00  0.00
ATOM   3876  CA  PRO   243      64.530  54.270  25.080  1.00  0.00
ATOM   3877  HA  PRO   243      64.040  53.490  24.490  1.00  0.00
ATOM   3878  C   PRO   243      63.500  54.490  26.260  1.00  0.00
ATOM   3879  O   PRO   243      63.310  53.550  27.030  1.00  0.00
ATOM   3880  N   LYP   244      62.820  55.620  26.380  1.00  0.00
ATOM   3881  H   LYP   244      63.000  56.280  25.590  1.00  0.00
ATOM   3882  CA  LYP   244      61.800  55.980  27.390  1.00  0.00
ATOM   3883  HA  LYP   244      61.360  55.080  27.790  1.00  0.00
ATOM   3884  CB  LYP   244      62.470  56.810  28.550  1.00  0.00
ATOM   3885  HB1 LYP   244      62.590  57.790  28.070  1.00  0.00
ATOM   3886  HB2 LYP   244      63.410  56.380  28.820  1.00  0.00
ATOM   3887  CG  LYP   244      61.640  56.980  29.760  1.00  0.00
ATOM   3888  HG1 LYP   244      61.310  56.030  30.200  1.00  0.00
ATOM   3889  HG2 LYP   244      60.820  57.600  29.350  1.00  0.00
ATOM   3890  CD  LYP   244      62.350  57.710  30.920  1.00  0.00
ATOM   3891  HD1 LYP   244      63.240  57.140  31.230  1.00  0.00
ATOM   3892  HD2 LYP   244      61.610  57.770  31.710  1.00  0.00
ATOM   3893  CE  LYP   244      62.650  59.180  30.520  1.00  0.00
ATOM   3894  HE1 LYP   244      61.770  59.730  30.270  1.00  0.00
ATOM   3895  HE2 LYP   244      63.360  59.260  29.640  1.00  0.00
ATOM   3896  NZ  LYP   244      63.210  59.780  31.720  1.00  0.00
ATOM   3897  HZ1 LYP   244      64.030  59.280  32.130  1.00  0.00
ATOM   3898  HZ2 LYP   244      63.630  60.650  31.460  1.00  0.00
ATOM   3899  HZ3 LYP   244      62.440  59.900  32.380  1.00  0.00
ATOM   3900  C   LYP   244      60.650  56.740  26.830  1.00  0.00
ATOM   3901  O   LYP   244      59.500  56.480  27.270  1.00  0.00
ATOM   3902  N   ASP   245      60.750  57.420  25.730  1.00  0.00
ATOM   3903  H   ASP   245      61.650  57.520  25.340  1.00  0.00
ATOM   3904  CA  ASP   245      59.710  58.330  25.180  1.00  0.00
ATOM   3905  HA  ASP   245      58.720  57.990  25.410  1.00  0.00
ATOM   3906  CB  ASP   245      59.850  59.760  25.770  1.00  0.00
ATOM   3907  HB1 ASP   245      60.770  60.310  25.460  1.00  0.00
ATOM   3908  HB2 ASP   245      59.920  59.690  26.860  1.00  0.00
ATOM   3909  CG  ASP   245      58.720  60.730  25.440  1.00  0.00
ATOM   3910  OD1 ASP   245      58.910  61.920  25.140  1.00  0.00
ATOM   3911  OD2 ASP   245      57.570  60.280  25.500  1.00  0.00
ATOM   3912  C   ASP   245      59.680  58.300  23.660  1.00  0.00
ATOM   3913  O   ASP   245      60.060  59.350  23.130  1.00  0.00
ATOM   3914  N   PRO   246      59.330  57.150  23.100  1.00  0.00
ATOM   3915  CD  PRO   246      58.860  55.920  23.730  1.00  0.00
ATOM   3916  HD1 PRO   246      57.900  56.200  24.240  1.00  0.00
ATOM   3917  HD2 PRO   246      59.530  55.440  24.440  1.00  0.00
ATOM   3918  CG  PRO   246      58.540  54.990  22.580  1.00  0.00
ATOM   3919  HG1 PRO   246      57.530  55.010  22.240  1.00  0.00
ATOM   3920  HG2 PRO   246      58.670  53.960  22.820  1.00  0.00
ATOM   3921  CB  PRO   246      59.570  55.460  21.570  1.00  0.00
ATOM   3922  HB1 PRO   246      59.430  55.130  20.530  1.00  0.00
ATOM   3923  HB2 PRO   246      60.550  55.080  21.910  1.00  0.00
ATOM   3924  CA  PRO   246      59.630  56.960  21.700  1.00  0.00
ATOM   3925  HA  PRO   246      60.670  57.330  21.550  1.00  0.00
ATOM   3926  C   PRO   246      58.690  57.570  20.670  1.00  0.00
ATOM   3927  O   PRO   246      58.300  56.980  19.650  1.00  0.00
ATOM   3928  N   ARG   247      58.310  58.810  20.900  1.00  0.00
ATOM   3929  H   ARG   247      58.820  59.270  21.670  1.00  0.00
ATOM   3930  CA  ARG   247      57.260  59.540  20.210  1.00  0.00
ATOM   3931  HA  ARG   247      56.560  58.810  19.830  1.00  0.00
ATOM   3932  CB  ARG   247      56.520  60.590  21.140  1.00  0.00
ATOM   3933  HB1 ARG   247      55.940  61.160  20.450  1.00  0.00
ATOM   3934  HB2 ARG   247      57.210  61.270  21.650  1.00  0.00
ATOM   3935  CG  ARG   247      55.590  59.980  22.190  1.00  0.00
ATOM   3936  HG1 ARG   247      56.200  59.470  22.950  1.00  0.00
ATOM   3937  HG2 ARG   247      54.720  59.440  21.800  1.00  0.00
ATOM   3938  CD  ARG   247      54.940  61.190  22.830  1.00  0.00
ATOM   3939  HD1 ARG   247      54.040  60.890  23.340  1.00  0.00
ATOM   3940  HD2 ARG   247      54.670  61.860  22.060  1.00  0.00
ATOM   3941  NE  ARG   247      55.720  61.840  23.920  1.00  0.00
ATOM   3942  HE  ARG   247      56.400  61.270  24.410  1.00  0.00
ATOM   3943  CZ  ARG   247      55.650  63.130  24.220  1.00  0.00
ATOM   3944  NH1 ARG   247      54.760  63.940  23.760  1.00  0.00
ATOM   3945 1HH1 ARG   247      53.940  63.530  23.320  1.00  0.00
ATOM   3946 2HH1 ARG   247      54.610  64.920  24.050  1.00  0.00
ATOM   3947  NH2 ARG   247      56.600  63.600  25.010  1.00  0.00
ATOM   3948 1HH2 ARG   247      57.380  63.030  25.330  1.00  0.00
ATOM   3949 2HH2 ARG   247      56.590  64.570  25.300  1.00  0.00
ATOM   3950  C   ARG   247      57.650  60.190  18.880  1.00  0.00
ATOM   3951  O   ARG   247      56.820  60.660  18.110  1.00  0.00
ATOM   3952  N   LYP   248      58.970  60.050  18.510  1.00  0.00
ATOM   3953  H   LYP   248      59.600  59.570  19.200  1.00  0.00
ATOM   3954  CA  LYP   248      59.490  60.450  17.230  1.00  0.00
ATOM   3955  HA  LYP   248      58.740  60.670  16.430  1.00  0.00
ATOM   3956  CB  LYP   248      60.230  61.850  17.460  1.00  0.00
ATOM   3957  HB1 LYP   248      61.250  61.680  17.750  1.00  0.00
ATOM   3958  HB2 LYP   248      59.760  62.350  18.350  1.00  0.00
ATOM   3959  CG  LYP   248      60.120  62.810  16.290  1.00  0.00
ATOM   3960  HG1 LYP   248      59.080  63.070  16.240  1.00  0.00
ATOM   3961  HG2 LYP   248      60.470  62.380  15.380  1.00  0.00
ATOM   3962  CD  LYP   248      60.940  64.060  16.570  1.00  0.00
ATOM   3963  HD1 LYP   248      61.980  63.890  16.760  1.00  0.00
ATOM   3964  HD2 LYP   248      60.540  64.520  17.440  1.00  0.00
ATOM   3965  CE  LYP   248      60.920  65.120  15.390  1.00  0.00
ATOM   3966  HE1 LYP   248      61.390  66.030  15.800  1.00  0.00
ATOM   3967  HE2 LYP   248      59.870  65.310  15.060  1.00  0.00
ATOM   3968  NZ  LYP   248      61.680  64.570  14.200  1.00  0.00
ATOM   3969  HZ1 LYP   248      61.660  65.170  13.400  1.00  0.00
ATOM   3970  HZ2 LYP   248      62.670  64.480  14.300  1.00  0.00
ATOM   3971  HZ3 LYP   248      61.440  63.660  13.950  1.00  0.00
ATOM   3972  C   LYP   248      60.370  59.450  16.600  1.00  0.00
ATOM   3973  O   LYP   248      61.550  59.660  16.370  1.00  0.00
ATOM   3974  N   PRO   249      59.800  58.290  16.290  1.00  0.00
ATOM   3975  CD  PRO   249      58.380  57.960  16.240  1.00  0.00
ATOM   3976  HD1 PRO   249      57.850  58.710  15.640  1.00  0.00
ATOM   3977  HD2 PRO   249      57.880  57.830  17.240  1.00  0.00
ATOM   3978  CG  PRO   249      58.280  56.690  15.520  1.00  0.00
ATOM   3979  HG1 PRO   249      58.030  56.830  14.430  1.00  0.00
ATOM   3980  HG2 PRO   249      57.530  56.130  16.120  1.00  0.00
ATOM   3981  CB  PRO   249      59.680  56.040  15.630  1.00  0.00
ATOM   3982  HB1 PRO   249      59.880  55.390  14.760  1.00  0.00
ATOM   3983  HB2 PRO   249      59.780  55.510  16.600  1.00  0.00
ATOM   3984  CA  PRO   249      60.660  57.220  15.760  1.00  0.00
ATOM   3985  HA  PRO   249      61.380  56.990  16.450  1.00  0.00
ATOM   3986  C   PRO   249      61.370  57.560  14.420  1.00  0.00
ATOM   3987  O   PRO   249      60.810  58.360  13.670  1.00  0.00
ATOM   3988  N   ILE   250      62.540  56.920  14.190  1.00  0.00
ATOM   3989  H   ILE   250      62.880  56.260  14.890  1.00  0.00
ATOM   3990  CA  ILE   250      63.310  57.260  12.950  1.00  0.00
ATOM   3991  HA  ILE   250      62.590  57.740  12.320  1.00  0.00
ATOM   3992  CB  ILE   250      64.600  58.140  13.280  1.00  0.00
ATOM   3993  HB  ILE   250      64.990  58.360  12.240  1.00  0.00
ATOM   3994  CG2 ILE   250      64.230  59.350  13.980  1.00  0.00
ATOM   3995 1HG2 ILE   250      63.270  59.820  13.600  1.00  0.00
ATOM   3996 2HG2 ILE   250      64.140  59.140  15.020  1.00  0.00
ATOM   3997 3HG2 ILE   250      65.110  60.060  13.850  1.00  0.00
ATOM   3998  CG1 ILE   250      65.660  57.330  14.000  1.00  0.00
ATOM   3999 1HG1 ILE   250      66.170  56.630  13.250  1.00  0.00
ATOM   4000 2HG1 ILE   250      65.200  56.790  14.840  1.00  0.00
ATOM   4001  CD  ILE   250      66.760  58.140  14.670  1.00  0.00
ATOM   4002  HD1 ILE   250      67.170  58.870  13.970  1.00  0.00
ATOM   4003  HD2 ILE   250      66.450  58.640  15.640  1.00  0.00
ATOM   4004  HD3 ILE   250      67.500  57.420  15.060  1.00  0.00
ATOM   4005  C   ILE   250      63.780  55.910  12.310  1.00  0.00
ATOM   4006  O   ILE   250      64.190  54.970  12.990  1.00  0.00
ATOM   4007  N   PRO   251      63.890  55.870  10.980  1.00  0.00
ATOM   4008  CD  PRO   251      63.330  56.870  10.040  1.00  0.00
ATOM   4009  HD1 PRO   251      63.860  57.830  10.290  1.00  0.00
ATOM   4010  HD2 PRO   251      62.290  56.920  10.250  1.00  0.00
ATOM   4011  CG  PRO   251      63.520  56.330   8.670  1.00  0.00
ATOM   4012  HG1 PRO   251      63.840  57.100   7.950  1.00  0.00
ATOM   4013  HG2 PRO   251      62.750  55.680   8.230  1.00  0.00
ATOM   4014  CB  PRO   251      64.710  55.420   8.800  1.00  0.00
ATOM   4015  HB1 PRO   251      65.610  55.910   8.590  1.00  0.00
ATOM   4016  HB2 PRO   251      64.640  54.640   8.030  1.00  0.00
ATOM   4017  CA  PRO   251      64.790  54.920  10.250  1.00  0.00
ATOM   4018  HA  PRO   251      64.300  53.970  10.380  1.00  0.00
ATOM   4019  C   PRO   251      66.270  55.040  10.710  1.00  0.00
ATOM   4020  O   PRO   251      66.780  56.150  11.010  1.00  0.00
ATOM   4021  N   HIS   252      66.980  53.900  10.630  1.00  0.00
ATOM   4022  CA  HIS   252      68.420  53.670  10.900  1.00  0.00
ATOM   4023  CB  HIS   252      68.580  52.980  12.280  1.00  0.00
ATOM   4024  CG  HIS   252      69.720  53.660  13.020  1.00  0.00
ATOM   4025  ND1 HIS   252      71.010  53.470  12.640  1.00  0.00
ATOM   4026  CE1 HIS   252      71.710  54.310  13.340  1.00  0.00
ATOM   4027  NE2 HIS   252      70.950  55.130  14.090  1.00  0.00
ATOM   4028  CD2 HIS   252      69.580  54.620  13.950  1.00  0.00
ATOM   4029  C   HIS   252      69.210  52.870   9.790  1.00  0.00
ATOM   4030  O   HIS   252      68.620  52.210   8.980  1.00  0.00
ATOM   4031  N   LEU   253      70.580  52.890   9.850  1.00  0.00
ATOM   4032  H   LEU   253      71.000  53.510  10.490  1.00  0.00
ATOM   4033  CA  LEU   253      71.520  52.200   9.010  1.00  0.00
ATOM   4034  HA  LEU   253      70.940  51.580   8.290  1.00  0.00
ATOM   4035  CB  LEU   253      72.410  53.230   8.270  1.00  0.00
ATOM   4036  HB1 LEU   253      73.010  52.660   7.570  1.00  0.00
ATOM   4037  HB2 LEU   253      73.080  53.790   8.950  1.00  0.00
ATOM   4038  CG  LEU   253      71.600  54.310   7.470  1.00  0.00
ATOM   4039  HG  LEU   253      70.980  54.860   8.070  1.00  0.00
ATOM   4040  CD1 LEU   253      72.700  55.190   6.890  1.00  0.00
ATOM   4041 1HD1 LEU   253      73.300  55.620   7.650  1.00  0.00
ATOM   4042 2HD1 LEU   253      73.410  54.590   6.300  1.00  0.00
ATOM   4043 3HD1 LEU   253      72.420  56.020   6.320  1.00  0.00
ATOM   4044  CD2 LEU   253      70.710  53.660   6.340  1.00  0.00
ATOM   4045 1HD2 LEU   253      71.350  53.510   5.540  1.00  0.00
ATOM   4046 2HD2 LEU   253      70.150  52.840   6.760  1.00  0.00
ATOM   4047 3HD2 LEU   253      69.900  54.280   6.020  1.00  0.00
ATOM   4048  C   LEU   253      72.430  51.170   9.710  1.00  0.00
ATOM   4049  O   LEU   253      73.140  50.470   9.070  1.00  0.00
ATOM   4050  N   THR   254      72.320  51.080  11.070  1.00  0.00
ATOM   4051  H   THR   254      71.700  51.860  11.380  1.00  0.00
ATOM   4052  CA  THR   254      72.940  50.120  12.060  1.00  0.00
ATOM   4053  HA  THR   254      72.700  50.620  12.970  1.00  0.00
ATOM   4054  CB  THR   254      72.290  48.690  12.070  1.00  0.00
ATOM   4055  HB  THR   254      72.690  48.110  12.910  1.00  0.00
ATOM   4056  CG2 THR   254      70.770  48.670  12.110  1.00  0.00
ATOM   4057 1HG2 THR   254      70.310  49.230  11.220  1.00  0.00
ATOM   4058 2HG2 THR   254      70.560  47.640  12.090  1.00  0.00
ATOM   4059 3HG2 THR   254      70.490  49.230  12.990  1.00  0.00
ATOM   4060  OG1 THR   254      72.660  48.110  10.860  1.00  0.00
ATOM   4061  HG1 THR   254      71.970  48.380  10.180  1.00  0.00
ATOM   4062  C   THR   254      74.510  50.090  12.000  1.00  0.00
ATOM   4063  O   THR   254      75.120  49.340  12.820  1.00  0.00
ATOM   4064  N   GLY   255      75.210  50.820  11.150  1.00  0.00
ATOM   4065  H   GLY   255      74.710  51.470  10.560  1.00  0.00
ATOM   4066  CA  GLY   255      76.640  50.880  11.030  1.00  0.00
ATOM   4067  HA1 GLY   255      76.940  51.340  10.080  1.00  0.00
ATOM   4068  HA2 GLY   255      77.090  49.920  11.040  1.00  0.00
ATOM   4069  C   GLY   255      77.420  51.740  12.050  1.00  0.00
ATOM   4070  O   GLY   255      78.640  51.700  12.060  1.00  0.00
ATOM   4071  N   LEU   256      76.700  52.440  12.930  1.00  0.00
ATOM   4072  H   LEU   256      75.710  52.480  12.740  1.00  0.00
ATOM   4073  CA  LEU   256      77.200  53.240  14.020  1.00  0.00
ATOM   4074  HA  LEU   256      78.260  52.870  14.290  1.00  0.00
ATOM   4075  CB  LEU   256      77.110  54.660  13.640  1.00  0.00
ATOM   4076  HB1 LEU   256      76.010  54.960  13.720  1.00  0.00
ATOM   4077  HB2 LEU   256      77.430  54.850  12.600  1.00  0.00
ATOM   4078  CG  LEU   256      78.060  55.590  14.480  1.00  0.00
ATOM   4079  HG  LEU   256      77.910  55.470  15.570  1.00  0.00
ATOM   4080  CD1 LEU   256      79.490  55.470  13.990  1.00  0.00
ATOM   4081 1HD1 LEU   256      79.690  54.380  13.930  1.00  0.00
ATOM   4082 2HD1 LEU   256      79.510  55.900  13.040  1.00  0.00
ATOM   4083 3HD1 LEU   256      80.080  56.060  14.630  1.00  0.00
ATOM   4084  CD2 LEU   256      77.690  57.020  14.100  1.00  0.00
ATOM   4085 1HD2 LEU   256      76.780  57.380  14.540  1.00  0.00
ATOM   4086 2HD2 LEU   256      78.540  57.710  14.470  1.00  0.00
ATOM   4087 3HD2 LEU   256      77.640  57.210  13.100  1.00  0.00
ATOM   4088  C   LEU   256      76.330  53.010  15.240  1.00  0.00
ATOM   4089  O   LEU   256      76.350  53.820  16.120  1.00  0.00
ATOM   4090  N   LEU   257      75.720  51.830  15.340  1.00  0.00
ATOM   4091  H   LEU   257      75.750  51.240  14.490  1.00  0.00
ATOM   4092  CA  LEU   257      75.220  51.230  16.580  1.00  0.00
ATOM   4093  HA  LEU   257      75.310  51.970  17.380  1.00  0.00
ATOM   4094  CB  LEU   257      73.730  50.930  16.420  1.00  0.00
ATOM   4095  HB1 LEU   257      73.400  50.580  17.400  1.00  0.00
ATOM   4096  HB2 LEU   257      73.670  50.110  15.720  1.00  0.00
ATOM   4097  CG  LEU   257      72.820  51.970  15.860  1.00  0.00
ATOM   4098  HG  LEU   257      73.100  52.110  14.770  1.00  0.00
ATOM   4099  CD1 LEU   257      71.340  51.530  16.000  1.00  0.00
ATOM   4100 1HD1 LEU   257      71.100  51.370  17.030  1.00  0.00
ATOM   4101 2HD1 LEU   257      70.790  52.330  15.530  1.00  0.00
ATOM   4102 3HD1 LEU   257      71.080  50.640  15.400  1.00  0.00
ATOM   4103  CD2 LEU   257      72.850  53.240  16.700  1.00  0.00
ATOM   4104 1HD2 LEU   257      73.810  53.680  16.430  1.00  0.00
ATOM   4105 2HD2 LEU   257      72.180  54.000  16.280  1.00  0.00
ATOM   4106 3HD2 LEU   257      72.790  53.110  17.780  1.00  0.00
ATOM   4107  C   LEU   257      75.920  49.920  17.010  1.00  0.00
ATOM   4108  O   LEU   257      76.570  49.240  16.230  1.00  0.00
ATOM   4109  N   VAL   258      75.830  49.610  18.280  1.00  0.00
ATOM   4110  H   VAL   258      75.400  50.350  18.810  1.00  0.00
ATOM   4111  CA  VAL   258      76.220  48.340  18.960  1.00  0.00
ATOM   4112  HA  VAL   258      76.460  47.690  18.130  1.00  0.00
ATOM   4113  CB  VAL   258      77.510  48.600  19.880  1.00  0.00
ATOM   4114  HB  VAL   258      77.670  47.750  20.550  1.00  0.00
ATOM   4115  CG1 VAL   258      78.830  48.970  19.020  1.00  0.00
ATOM   4116 1HG1 VAL   258      79.710  49.100  19.600  1.00  0.00
ATOM   4117 2HG1 VAL   258      79.090  48.200  18.200  1.00  0.00
ATOM   4118 3HG1 VAL   258      78.610  49.900  18.450  1.00  0.00
ATOM   4119  CG2 VAL   258      77.270  49.760  20.860  1.00  0.00
ATOM   4120 1HG2 VAL   258      76.480  49.530  21.540  1.00  0.00
ATOM   4121 2HG2 VAL   258      78.130  49.760  21.550  1.00  0.00
ATOM   4122 3HG2 VAL   258      77.140  50.690  20.320  1.00  0.00
ATOM   4123  C   VAL   258      75.000  47.860  19.760  1.00  0.00
ATOM   4124  O   VAL   258      74.180  48.770  20.180  1.00  0.00
ATOM   4125  N   PRO   259      74.890  46.580  20.120  1.00  0.00
ATOM   4126  CD  PRO   259      75.690  45.480  19.590  1.00  0.00
ATOM   4127  HD1 PRO   259      76.500  45.220  20.270  1.00  0.00
ATOM   4128  HD2 PRO   259      75.910  45.690  18.550  1.00  0.00
ATOM   4129  CG  PRO   259      74.750  44.340  19.620  1.00  0.00
ATOM   4130  HG1 PRO   259      75.170  43.390  19.320  1.00  0.00
ATOM   4131  HG2 PRO   259      74.070  44.610  18.890  1.00  0.00
ATOM   4132  CB  PRO   259      74.130  44.490  21.020  1.00  0.00
ATOM   4133  HB1 PRO   259      74.890  44.200  21.770  1.00  0.00
ATOM   4134  HB2 PRO   259      73.250  43.890  21.030  1.00  0.00
ATOM   4135  CA  PRO   259      73.890  46.020  21.130  1.00  0.00
ATOM   4136  HA  PRO   259      72.900  46.320  20.930  1.00  0.00
ATOM   4137  C   PRO   259      74.290  46.480  22.600  1.00  0.00
ATOM   4138  O   PRO   259      75.440  46.870  22.830  1.00  0.00
ATOM   4139  N   VAL   260      73.340  46.380  23.550  1.00  0.00
ATOM   4140  H   VAL   260      72.490  45.820  23.350  1.00  0.00
ATOM   4141  CA  VAL   260      73.610  46.350  24.980  1.00  0.00
ATOM   4142  HA  VAL   260      74.670  46.350  25.120  1.00  0.00
ATOM   4143  CB  VAL   260      72.980  47.530  25.750  1.00  0.00
ATOM   4144  HB  VAL   260      71.930  47.300  25.770  1.00  0.00
ATOM   4145  CG1 VAL   260      73.420  47.700  27.220  1.00  0.00
ATOM   4146 1HG1 VAL   260      73.230  46.910  27.880  1.00  0.00
ATOM   4147 2HG1 VAL   260      74.400  48.040  27.250  1.00  0.00
ATOM   4148 3HG1 VAL   260      72.780  48.400  27.560  1.00  0.00
ATOM   4149  CG2 VAL   260      73.140  48.920  25.050  1.00  0.00
ATOM   4150 1HG2 VAL   260      72.460  48.930  24.170  1.00  0.00
ATOM   4151 2HG2 VAL   260      73.020  49.820  25.660  1.00  0.00
ATOM   4152 3HG2 VAL   260      74.150  49.070  24.670  1.00  0.00
ATOM   4153  C   VAL   260      73.210  45.010  25.650  1.00  0.00
ATOM   4154  O   VAL   260      71.950  44.840  25.900  1.00  0.00
ATOM   4155  N   LEU   261      74.180  44.060  25.800  1.00  0.00
ATOM   4156  H   LEU   261      75.060  44.330  25.460  1.00  0.00
ATOM   4157  CA  LEU   261      74.070  42.880  26.720  1.00  0.00
ATOM   4158  HA  LEU   261      73.110  42.350  26.580  1.00  0.00
ATOM   4159  CB  LEU   261      75.180  41.830  26.350  1.00  0.00
ATOM   4160  HB1 LEU   261      75.380  41.140  27.220  1.00  0.00
ATOM   4161  HB2 LEU   261      76.100  42.380  26.120  1.00  0.00
ATOM   4162  CG  LEU   261      74.780  41.020  25.090  1.00  0.00
ATOM   4163  HG  LEU   261      73.790  40.580  25.170  1.00  0.00
ATOM   4164  CD1 LEU   261      74.950  41.770  23.800  1.00  0.00
ATOM   4165 1HD1 LEU   261      74.200  42.570  23.670  1.00  0.00
ATOM   4166 2HD1 LEU   261      75.940  42.150  23.650  1.00  0.00
ATOM   4167 3HD1 LEU   261      74.850  41.080  22.920  1.00  0.00
ATOM   4168  CD2 LEU   261      75.760  39.790  25.100  1.00  0.00
ATOM   4169 1HD2 LEU   261      76.780  40.140  24.970  1.00  0.00
ATOM   4170 2HD2 LEU   261      75.680  39.210  26.020  1.00  0.00
ATOM   4171 3HD2 LEU   261      75.540  39.170  24.270  1.00  0.00
ATOM   4172  C   LEU   261      74.210  43.490  28.140  1.00  0.00
ATOM   4173  O   LEU   261      75.070  44.390  28.380  1.00  0.00
ATOM   4174  N   THR   262      73.510  42.880  29.100  1.00  0.00
ATOM   4175  H   THR   262      72.990  42.020  28.810  1.00  0.00
ATOM   4176  CA  THR   262      73.450  43.230  30.570  1.00  0.00
ATOM   4177  HA  THR   262      74.260  43.910  30.660  1.00  0.00
ATOM   4178  CB  THR   262      72.120  43.950  30.810  1.00  0.00
ATOM   4179  HB  THR   262      72.020  44.170  31.880  1.00  0.00
ATOM   4180  CG2 THR   262      72.030  45.320  30.070  1.00  0.00
ATOM   4181 1HG2 THR   262      72.180  45.160  29.000  1.00  0.00
ATOM   4182 2HG2 THR   262      71.080  45.740  30.160  1.00  0.00
ATOM   4183 3HG2 THR   262      72.870  45.890  30.620  1.00  0.00
ATOM   4184  OG1 THR   262      71.050  43.180  30.350  1.00  0.00
ATOM   4185  HG1 THR   262      70.230  43.750  30.360  1.00  0.00
ATOM   4186  C   THR   262      73.630  42.070  31.560  1.00  0.00
ATOM   4187  O   THR   262      74.230  42.380  32.610  1.00  0.00
ATOM   4188  N   LEU   263      73.230  40.900  31.250  1.00  0.00
ATOM   4189  H   LEU   263      72.680  40.750  30.380  1.00  0.00
ATOM   4190  CA  LEU   263      73.720  39.720  31.970  1.00  0.00
ATOM   4191  HA  LEU   263      74.750  39.910  32.310  1.00  0.00
ATOM   4192  CB  LEU   263      72.820  39.300  33.140  1.00  0.00
ATOM   4193  HB1 LEU   263      72.210  38.470  32.910  1.00  0.00
ATOM   4194  HB2 LEU   263      72.240  40.080  33.450  1.00  0.00
ATOM   4195  CG  LEU   263      73.540  38.860  34.440  1.00  0.00
ATOM   4196  HG  LEU   263      72.750  38.420  35.080  1.00  0.00
ATOM   4197  CD1 LEU   263      74.620  37.780  34.270  1.00  0.00
ATOM   4198 1HD1 LEU   263      75.490  38.070  33.720  1.00  0.00
ATOM   4199 2HD1 LEU   263      74.850  37.390  35.270  1.00  0.00
ATOM   4200 3HD1 LEU   263      74.070  37.050  33.680  1.00  0.00
ATOM   4201  CD2 LEU   263      74.120  40.070  35.300  1.00  0.00
ATOM   4202 1HD2 LEU   263      73.330  40.590  35.690  1.00  0.00
ATOM   4203 2HD2 LEU   263      74.460  39.560  36.200  1.00  0.00
ATOM   4204 3HD2 LEU   263      74.870  40.750  34.730  1.00  0.00
ATOM   4205  C   LEU   263      73.840  38.590  30.910  1.00  0.00
ATOM   4206  O   LEU   263      72.950  38.260  30.150  1.00  0.00
ATOM   4207  N   GLU   264      75.010  37.960  30.920  1.00  0.00
ATOM   4208  H   GLU   264      75.550  38.110  31.790  1.00  0.00
ATOM   4209  CA  GLU   264      75.320  36.900  29.990  1.00  0.00
ATOM   4210  HA  GLU   264      74.510  36.180  29.930  1.00  0.00
ATOM   4211  CB  GLU   264      75.730  37.520  28.630  1.00  0.00
ATOM   4212  HB1 GLU   264      76.600  38.060  28.830  1.00  0.00
ATOM   4213  HB2 GLU   264      74.940  38.160  28.220  1.00  0.00
ATOM   4214  CG  GLU   264      76.250  36.560  27.480  1.00  0.00
ATOM   4215  HG1 GLU   264      77.120  35.960  27.890  1.00  0.00
ATOM   4216  HG2 GLU   264      76.450  37.050  26.520  1.00  0.00
ATOM   4217  CD  GLU   264      75.100  35.630  27.130  1.00  0.00
ATOM   4218  OE1 GLU   264      75.040  34.420  27.610  1.00  0.00
ATOM   4219  OE2 GLU   264      74.160  36.050  26.430  1.00  0.00
ATOM   4220  C   GLU   264      76.470  36.050  30.610  1.00  0.00
ATOM   4221  O   GLU   264      77.190  36.530  31.450  1.00  0.00
ATOM   4222  N   ASP   265      76.590  34.810  30.050  1.00  0.00
ATOM   4223  H   ASP   265      75.820  34.500  29.480  1.00  0.00
ATOM   4224  CA  ASP   265      77.590  33.830  30.630  1.00  0.00
ATOM   4225  HA  ASP   265      78.360  34.350  31.140  1.00  0.00
ATOM   4226  CB  ASP   265      76.860  32.840  31.630  1.00  0.00
ATOM   4227  HB1 ASP   265      76.360  33.390  32.450  1.00  0.00
ATOM   4228  HB2 ASP   265      77.620  32.300  32.120  1.00  0.00
ATOM   4229  CG  ASP   265      76.000  31.790  30.950  1.00  0.00
ATOM   4230  OD1 ASP   265      76.060  30.560  31.230  1.00  0.00
ATOM   4231  OD2 ASP   265      75.310  32.210  30.010  1.00  0.00
ATOM   4232  C   ASP   265      78.320  33.040  29.510  1.00  0.00
ATOM   4233  O   ASP   265      79.040  32.110  29.780  1.00  0.00
ATOM   4234  N   LEU   266      78.200  33.470  28.230  1.00  0.00
ATOM   4235  H   LEU   266      77.470  34.160  28.110  1.00  0.00
ATOM   4236  CA  LEU   266      78.970  32.970  27.100  1.00  0.00
ATOM   4237  HA  LEU   266      78.740  31.890  27.070  1.00  0.00
ATOM   4238  CB  LEU   266      78.480  33.740  25.860  1.00  0.00
ATOM   4239  HB1 LEU   266      78.700  34.790  26.030  1.00  0.00
ATOM   4240  HB2 LEU   266      77.410  33.660  25.810  1.00  0.00
ATOM   4241  CG  LEU   266      79.170  33.310  24.520  1.00  0.00
ATOM   4242  HG  LEU   266      80.220  33.470  24.610  1.00  0.00
ATOM   4243  CD1 LEU   266      78.980  31.870  24.120  1.00  0.00
ATOM   4244 1HD1 LEU   266      77.960  31.540  24.280  1.00  0.00
ATOM   4245 2HD1 LEU   266      79.210  31.690  23.020  1.00  0.00
ATOM   4246 3HD1 LEU   266      79.600  31.170  24.700  1.00  0.00
ATOM   4247  CD2 LEU   266      78.520  34.240  23.520  1.00  0.00
ATOM   4248 1HD2 LEU   266      78.550  35.280  23.740  1.00  0.00
ATOM   4249 2HD2 LEU   266      78.880  33.970  22.460  1.00  0.00
ATOM   4250 3HD2 LEU   266      77.500  33.960  23.520  1.00  0.00
ATOM   4251  C   LEU   266      80.490  33.200  27.330  1.00  0.00
ATOM   4252  O   LEU   266      81.280  32.320  27.040  1.00  0.00
ATOM   4253  N   HIS   267      80.920  34.380  27.820  1.00  0.00
ATOM   4254  CA  HIS   267      82.300  34.750  28.220  1.00  0.00
ATOM   4255  CB  HIS   267      83.050  35.380  27.130  1.00  0.00
ATOM   4256  CG  HIS   267      83.710  34.460  26.180  1.00  0.00
ATOM   4257  ND1 HIS   267      84.680  33.580  26.520  1.00  0.00
ATOM   4258  CE1 HIS   267      85.230  33.010  25.360  1.00  0.00
ATOM   4259  NE2 HIS   267      84.540  33.530  24.310  1.00  0.00
ATOM   4260  CD2 HIS   267      83.540  34.420  24.810  1.00  0.00
ATOM   4261  C   HIS   267      83.130  33.940  29.270  1.00  0.00
ATOM   4262  O   HIS   267      83.860  34.550  29.980  1.00  0.00
ATOM   4263  N   GLU   268      82.980  32.600  29.350  1.00  0.00
ATOM   4264  H   GLU   268      82.320  32.240  28.710  1.00  0.00
ATOM   4265  CA  GLU   268      83.700  31.750  30.350  1.00  0.00
ATOM   4266  HA  GLU   268      83.760  32.320  31.330  1.00  0.00
ATOM   4267  CB  GLU   268      82.810  30.480  30.580  1.00  0.00
ATOM   4268  HB1 GLU   268      81.820  30.810  30.800  1.00  0.00
ATOM   4269  HB2 GLU   268      83.040  30.040  31.580  1.00  0.00
ATOM   4270  CG  GLU   268      82.840  29.380  29.550  1.00  0.00
ATOM   4271  HG1 GLU   268      83.810  28.860  29.600  1.00  0.00
ATOM   4272  HG2 GLU   268      82.700  29.850  28.530  1.00  0.00
ATOM   4273  CD  GLU   268      81.790  28.370  29.720  1.00  0.00
ATOM   4274  OE1 GLU   268      82.120  27.270  30.180  1.00  0.00
ATOM   4275  OE2 GLU   268      80.600  28.650  29.510  1.00  0.00
ATOM   4276  C   GLU   268      85.220  31.460  30.120  1.00  0.00
ATOM   4277  O   GLU   268      85.750  30.660  30.870  1.00  0.00
ATOM   4278  N   GLU   269      85.820  32.030  29.080  1.00  0.00
ATOM   4279  H   GLU   269      85.220  32.560  28.480  1.00  0.00
ATOM   4280  CA  GLU   269      87.270  31.870  28.730  1.00  0.00
ATOM   4281  HA  GLU   269      87.750  31.110  29.480  1.00  0.00
ATOM   4282  CB  GLU   269      87.490  31.070  27.420  1.00  0.00
ATOM   4283  HB1 GLU   269      88.570  30.830  27.420  1.00  0.00
ATOM   4284  HB2 GLU   269      87.130  31.610  26.580  1.00  0.00
ATOM   4285  CG  GLU   269      86.760  29.640  27.170  1.00  0.00
ATOM   4286  HG1 GLU   269      85.700  29.810  27.190  1.00  0.00
ATOM   4287  HG2 GLU   269      86.890  29.000  28.090  1.00  0.00
ATOM   4288  CD  GLU   269      87.190  28.870  25.930  1.00  0.00
ATOM   4289  OE1 GLU   269      86.300  28.600  25.130  1.00  0.00
ATOM   4290  OE2 GLU   269      88.340  28.440  25.740  1.00  0.00
ATOM   4291  C   GLU   269      87.950  33.300  28.700  1.00  0.00
ATOM   4292  O   GLU   269      89.170  33.350  28.550  1.00  0.00
ATOM   4293  N   GLU   270      87.180  34.320  29.050  1.00  0.00
ATOM   4294  H   GLU   270      86.160  34.090  29.140  1.00  0.00
ATOM   4295  CA  GLU   270      87.550  35.700  29.210  1.00  0.00
ATOM   4296  HA  GLU   270      88.620  35.710  29.360  1.00  0.00
ATOM   4297  CB  GLU   270      87.060  36.440  27.920  1.00  0.00
ATOM   4298  HB1 GLU   270      87.100  37.530  28.020  1.00  0.00
ATOM   4299  HB2 GLU   270      86.080  36.080  27.690  1.00  0.00
ATOM   4300  CG  GLU   270      87.920  36.170  26.700  1.00  0.00
ATOM   4301  HG1 GLU   270      87.180  36.420  25.920  1.00  0.00
ATOM   4302  HG2 GLU   270      88.130  35.050  26.540  1.00  0.00
ATOM   4303  CD  GLU   270      89.120  37.040  26.600  1.00  0.00
ATOM   4304  OE1 GLU   270      89.300  37.700  25.520  1.00  0.00
ATOM   4305  OE2 GLU   270      89.850  37.170  27.620  1.00  0.00
ATOM   4306  C   GLU   270      86.930  36.340  30.500  1.00  0.00
ATOM   4307  O   GLU   270      87.070  37.560  30.730  1.00  0.00
ATOM   4308  N   GLY   271      86.200  35.530  31.260  1.00  0.00
ATOM   4309  H   GLY   271      86.180  34.550  31.070  1.00  0.00
ATOM   4310  CA  GLY   271      85.500  36.060  32.450  1.00  0.00
ATOM   4311  HA1 GLY   271      84.580  36.590  32.190  1.00  0.00
ATOM   4312  HA2 GLY   271      86.060  36.860  32.910  1.00  0.00
ATOM   4313  C   GLY   271      85.120  35.030  33.470  1.00  0.00
ATOM   4314  O   GLY   271      85.510  33.850  33.370  1.00  0.00
ATOM   4315  N   SER   272      84.340  35.480  34.520  1.00  0.00
ATOM   4316  H   SER   272      84.090  36.490  34.510  1.00  0.00
ATOM   4317  CA  SER   272      83.960  34.670  35.670  1.00  0.00
ATOM   4318  HA  SER   272      83.560  33.770  35.310  1.00  0.00
ATOM   4319  CB  SER   272      85.230  34.340  36.460  1.00  0.00
ATOM   4320  HB1 SER   272      85.930  33.750  35.870  1.00  0.00
ATOM   4321  HB2 SER   272      84.840  33.850  37.350  1.00  0.00
ATOM   4322  OG  SER   272      85.870  35.470  36.980  1.00  0.00
ATOM   4323  HG  SER   272      86.510  35.590  36.270  1.00  0.00
ATOM   4324  C   SER   272      82.880  35.250  36.540  1.00  0.00
ATOM   4325  O   SER   272      82.920  35.010  37.730  1.00  0.00
ATOM   4326  N   LEU   273      81.870  35.990  36.020  1.00  0.00
ATOM   4327  H   LEU   273      81.930  36.210  35.020  1.00  0.00
ATOM   4328  CA  LEU   273      80.780  36.640  36.810  1.00  0.00
ATOM   4329  HA  LEU   273      80.200  37.270  36.150  1.00  0.00
ATOM   4330  CB  LEU   273      79.700  35.600  37.330  1.00  0.00
ATOM   4331  HB1 LEU   273      79.290  35.900  38.310  1.00  0.00
ATOM   4332  HB2 LEU   273      80.180  34.670  37.580  1.00  0.00
ATOM   4333  CG  LEU   273      78.550  35.180  36.380  1.00  0.00
ATOM   4334  HG  LEU   273      78.050  34.420  36.890  1.00  0.00
ATOM   4335  CD1 LEU   273      77.610  36.330  36.080  1.00  0.00
ATOM   4336 1HD1 LEU   273      77.560  36.830  37.090  1.00  0.00
ATOM   4337 2HD1 LEU   273      78.010  37.020  35.350  1.00  0.00
ATOM   4338 3HD1 LEU   273      76.630  35.860  35.760  1.00  0.00
ATOM   4339  CD2 LEU   273      79.130  34.670  35.030  1.00  0.00
ATOM   4340 1HD2 LEU   273      79.530  35.520  34.440  1.00  0.00
ATOM   4341 2HD2 LEU   273      79.910  33.810  35.170  1.00  0.00
ATOM   4342 3HD2 LEU   273      78.310  34.240  34.370  1.00  0.00
ATOM   4343  C   LEU   273      81.310  37.640  37.900  1.00  0.00
ATOM   4344  O   LEU   273      80.510  38.190  38.670  1.00  0.00
ATOM   4345  N   ALA   274      82.640  37.860  37.950  1.00  0.00
ATOM   4346  H   ALA   274      83.070  37.440  37.230  1.00  0.00
ATOM   4347  CA  ALA   274      83.420  38.630  38.960  1.00  0.00
ATOM   4348  HA  ALA   274      83.190  38.110  39.940  1.00  0.00
ATOM   4349  CB  ALA   274      84.900  38.410  38.760  1.00  0.00
ATOM   4350  HB1 ALA   274      85.120  37.370  38.990  1.00  0.00
ATOM   4351  HB2 ALA   274      85.190  38.740  37.810  1.00  0.00
ATOM   4352  HB3 ALA   274      85.390  38.950  39.510  1.00  0.00
ATOM   4353  C   ALA   274      83.010  40.130  39.020  1.00  0.00
ATOM   4354  O   ALA   274      82.820  40.740  40.090  1.00  0.00
ATOM   4355  N   LEU   275      82.550  40.660  37.850  1.00  0.00
ATOM   4356  H   LEU   275      82.760  40.100  37.080  1.00  0.00
ATOM   4357  CA  LEU   275      81.870  41.960  37.720  1.00  0.00
ATOM   4358  HA  LEU   275      82.620  42.690  37.970  1.00  0.00
ATOM   4359  CB  LEU   275      81.370  42.180  36.230  1.00  0.00
ATOM   4360  HB1 LEU   275      82.200  42.010  35.460  1.00  0.00
ATOM   4361  HB2 LEU   275      80.980  43.210  36.180  1.00  0.00
ATOM   4362  CG  LEU   275      80.110  41.360  35.790  1.00  0.00
ATOM   4363  HG  LEU   275      79.330  41.300  36.490  1.00  0.00
ATOM   4364  CD1 LEU   275      79.370  42.120  34.640  1.00  0.00
ATOM   4365 1HD1 LEU   275      78.470  41.650  34.300  1.00  0.00
ATOM   4366 2HD1 LEU   275      79.170  43.160  34.900  1.00  0.00
ATOM   4367 3HD1 LEU   275      79.990  42.140  33.790  1.00  0.00
ATOM   4368  CD2 LEU   275      80.390  39.940  35.150  1.00  0.00
ATOM   4369 1HD2 LEU   275      80.920  39.420  35.900  1.00  0.00
ATOM   4370 2HD2 LEU   275      79.430  39.380  34.930  1.00  0.00
ATOM   4371 3HD2 LEU   275      81.030  39.980  34.360  1.00  0.00
ATOM   4372  C   LEU   275      80.720  42.180  38.770  1.00  0.00
ATOM   4373  O   LEU   275      80.300  43.270  38.940  1.00  0.00
ATOM   4374  N   SER   276      80.190  41.060  39.370  1.00  0.00
ATOM   4375  H   SER   276      80.550  40.170  39.170  1.00  0.00
ATOM   4376  CA  SER   276      79.080  41.200  40.390  1.00  0.00
ATOM   4377  HA  SER   276      78.400  41.950  39.990  1.00  0.00
ATOM   4378  CB  SER   276      78.340  39.880  40.530  1.00  0.00
ATOM   4379  HB1 SER   276      77.800  39.560  39.590  1.00  0.00
ATOM   4380  HB2 SER   276      77.620  39.860  41.300  1.00  0.00
ATOM   4381  OG  SER   276      79.280  38.890  40.950  1.00  0.00
ATOM   4382  HG  SER   276      79.720  38.580  40.150  1.00  0.00
ATOM   4383  C   SER   276      79.580  41.660  41.750  1.00  0.00
ATOM   4384  O   SER   276      78.710  42.050  42.550  1.00  0.00
ATOM   4385  N   LEU   277      80.900  41.800  41.910  1.00  0.00
ATOM   4386  H   LEU   277      81.500  41.390  41.240  1.00  0.00
ATOM   4387  CA  LEU   277      81.590  42.660  42.910  1.00  0.00
ATOM   4388  HA  LEU   277      82.570  42.210  43.110  1.00  0.00
ATOM   4389  CB  LEU   277      81.870  44.020  42.300  1.00  0.00
ATOM   4390  HB1 LEU   277      80.950  44.530  41.890  1.00  0.00
ATOM   4391  HB2 LEU   277      82.510  43.830  41.390  1.00  0.00
ATOM   4392  CG  LEU   277      82.580  45.040  43.200  1.00  0.00
ATOM   4393  HG  LEU   277      82.100  44.990  44.200  1.00  0.00
ATOM   4394  CD1 LEU   277      84.010  44.620  43.510  1.00  0.00
ATOM   4395 1HD1 LEU   277      84.320  45.290  44.300  1.00  0.00
ATOM   4396 2HD1 LEU   277      84.070  43.570  43.860  1.00  0.00
ATOM   4397 3HD1 LEU   277      84.640  44.770  42.690  1.00  0.00
ATOM   4398  CD2 LEU   277      82.570  46.510  42.710  1.00  0.00
ATOM   4399 1HD2 LEU   277      81.500  46.800  42.560  1.00  0.00
ATOM   4400 2HD2 LEU   277      82.900  47.250  43.450  1.00  0.00
ATOM   4401 3HD2 LEU   277      83.130  46.680  41.750  1.00  0.00
ATOM   4402  C   LEU   277      80.860  42.660  44.290  1.00  0.00
ATOM   4403  O   LEU   277      80.090  43.560  44.480  1.00  0.00
ATOM   4404  N   PRO   278      81.110  41.670  45.130  1.00  0.00
ATOM   4405  CD  PRO   278      82.110  40.640  45.040  1.00  0.00
ATOM   4406  HD1 PRO   278      83.100  41.030  45.210  1.00  0.00
ATOM   4407  HD2 PRO   278      82.060  40.150  44.030  1.00  0.00
ATOM   4408  CG  PRO   278      81.870  39.630  46.190  1.00  0.00
ATOM   4409  HG1 PRO   278      82.760  39.260  46.660  1.00  0.00
ATOM   4410  HG2 PRO   278      81.170  38.870  45.820  1.00  0.00
ATOM   4411  CB  PRO   278      81.110  40.520  47.170  1.00  0.00
ATOM   4412  HB1 PRO   278      81.830  40.980  47.930  1.00  0.00
ATOM   4413  HB2 PRO   278      80.250  39.940  47.590  1.00  0.00
ATOM   4414  CA  PRO   278      80.330  41.630  46.430  1.00  0.00
ATOM   4415  HA  PRO   278      79.280  41.360  46.260  1.00  0.00
ATOM   4416  C   PRO   278      80.320  42.910  47.280  1.00  0.00
ATOM   4417  O   PRO   278      81.330  43.620  47.300  1.00  0.00
ATOM   4418  N   TRP   279      79.180  43.160  47.950  1.00  0.00
ATOM   4419  H   TRP   279      78.450  42.500  47.830  1.00  0.00
ATOM   4420  CA  TRP   279      79.000  44.250  48.910  1.00  0.00
ATOM   4421  HA  TRP   279      79.060  45.170  48.410  1.00  0.00
ATOM   4422  CB  TRP   279      77.670  44.090  49.690  1.00  0.00
ATOM   4423  HB1 TRP   279      76.900  44.030  48.980  1.00  0.00
ATOM   4424  HB2 TRP   279      77.380  45.080  50.090  1.00  0.00
ATOM   4425  CG  TRP   279      77.590  43.090  50.790  1.00  0.00
ATOM   4426  CD1 TRP   279      77.780  41.750  50.710  1.00  0.00
ATOM   4427  HD1 TRP   279      77.930  41.140  49.840  1.00  0.00
ATOM   4428  NE1 TRP   279      77.590  41.210  51.960  1.00  0.00
ATOM   4429  HE1 TRP   279      77.680  40.240  52.210  1.00  0.00
ATOM   4430  CE2 TRP   279      77.380  42.120  52.950  1.00  0.00
ATOM   4431  CZ2 TRP   279      77.100  42.000  54.360  1.00  0.00
ATOM   4432  HZ2 TRP   279      76.930  41.070  54.850  1.00  0.00
ATOM   4433  CH2 TRP   279      76.990  43.200  55.130  1.00  0.00
ATOM   4434  HH2 TRP   279      76.780  43.140  56.190  1.00  0.00
ATOM   4435  CZ3 TRP   279      77.150  44.420  54.490  1.00  0.00
ATOM   4436  HZ3 TRP   279      76.850  45.360  54.990  1.00  0.00
ATOM   4437  CE3 TRP   279      77.300  44.520  53.100  1.00  0.00
ATOM   4438  HE3 TRP   279      77.120  45.430  52.630  1.00  0.00
ATOM   4439  CD2 TRP   279      77.480  43.370  52.260  1.00  0.00
ATOM   4440  C   TRP   279      80.080  44.350  50.040  1.00  0.00
ATOM   4441  O   TRP   279      80.430  45.440  50.480  1.00  0.00
ATOM   4442  N   GLU   280      80.770  43.250  50.340  1.00  0.00
ATOM   4443  H   GLU   280      80.350  42.360  50.110  1.00  0.00
ATOM   4444  CA  GLU   280      81.900  43.270  51.340  1.00  0.00
ATOM   4445  HA  GLU   280      81.620  44.020  52.110  1.00  0.00
ATOM   4446  CB  GLU   280      82.180  41.880  51.900  1.00  0.00
ATOM   4447  HB1 GLU   280      83.030  42.060  52.580  1.00  0.00
ATOM   4448  HB2 GLU   280      82.470  41.240  51.080  1.00  0.00
ATOM   4449  CG  GLU   280      81.020  41.350  52.730  1.00  0.00
ATOM   4450  HG1 GLU   280      80.200  41.100  52.060  1.00  0.00
ATOM   4451  HG2 GLU   280      80.730  42.170  53.320  1.00  0.00
ATOM   4452  CD  GLU   280      81.370  40.160  53.590  1.00  0.00
ATOM   4453  OE1 GLU   280      81.620  39.010  53.100  1.00  0.00
ATOM   4454  OE2 GLU   280      81.430  40.410  54.820  1.00  0.00
ATOM   4455  C   GLU   280      83.250  43.730  50.560  1.00  0.00
ATOM   4456  O   GLU   280      84.070  44.340  51.250  1.00  0.00
ATOM   4457  N   GLU   281      83.360  43.670  49.280  1.00  0.00
ATOM   4458  H   GLU   281      82.620  43.190  48.760  1.00  0.00
ATOM   4459  CA  GLU   281      84.520  44.240  48.560  1.00  0.00
ATOM   4460  HA  GLU   281      85.380  44.100  49.140  1.00  0.00
ATOM   4461  CB  GLU   281      84.660  43.670  47.140  1.00  0.00
ATOM   4462  HB1 GLU   281      83.870  44.020  46.470  1.00  0.00
ATOM   4463  HB2 GLU   281      84.560  42.590  47.170  1.00  0.00
ATOM   4464  CG  GLU   281      85.980  43.980  46.570  1.00  0.00
ATOM   4465  HG1 GLU   281      86.160  45.040  46.700  1.00  0.00
ATOM   4466  HG2 GLU   281      85.980  43.620  45.540  1.00  0.00
ATOM   4467  CD  GLU   281      87.060  43.260  47.270  1.00  0.00
ATOM   4468  OE1 GLU   281      87.970  43.890  47.840  1.00  0.00
ATOM   4469  OE2 GLU   281      87.130  42.040  47.210  1.00  0.00
ATOM   4470  C   GLU   281      84.250  45.740  48.440  1.00  0.00
ATOM   4471  O   GLU   281      85.170  46.510  48.600  1.00  0.00
ATOM   4472  N   ARG   282      82.950  46.150  48.240  1.00  0.00
ATOM   4473  H   ARG   282      82.290  45.430  48.120  1.00  0.00
ATOM   4474  CA  ARG   282      82.500  47.540  48.190  1.00  0.00
ATOM   4475  HA  ARG   282      83.110  48.070  47.450  1.00  0.00
ATOM   4476  CB  ARG   282      81.090  47.780  47.590  1.00  0.00
ATOM   4477  HB1 ARG   282      81.020  48.800  47.350  1.00  0.00
ATOM   4478  HB2 ARG   282      80.390  47.620  48.350  1.00  0.00
ATOM   4479  CG  ARG   282      80.740  47.000  46.360  1.00  0.00
ATOM   4480  HG1 ARG   282      80.770  45.980  46.720  1.00  0.00
ATOM   4481  HG2 ARG   282      81.540  47.080  45.600  1.00  0.00
ATOM   4482  CD  ARG   282      79.460  47.240  45.660  1.00  0.00
ATOM   4483  HD1 ARG   282      79.550  48.330  45.330  1.00  0.00
ATOM   4484  HD2 ARG   282      78.670  47.290  46.380  1.00  0.00
ATOM   4485  NE  ARG   282      79.250  46.210  44.660  1.00  0.00
ATOM   4486  HE  ARG   282      79.330  45.210  44.870  1.00  0.00
ATOM   4487  CZ  ARG   282      78.450  46.380  43.660  1.00  0.00
ATOM   4488  NH1 ARG   282      78.080  47.550  43.200  1.00  0.00
ATOM   4489 1HH1 ARG   282      78.680  48.270  43.450  1.00  0.00
ATOM   4490 2HH1 ARG   282      77.640  47.700  42.270  1.00  0.00
ATOM   4491  NH2 ARG   282      77.920  45.360  43.080  1.00  0.00
ATOM   4492 1HH2 ARG   282      78.130  44.460  43.480  1.00  0.00
ATOM   4493 2HH2 ARG   282      77.390  45.450  42.160  1.00  0.00
ATOM   4494  C   ARG   282      82.750  48.190  49.500  1.00  0.00
ATOM   4495  O   ARG   282      83.290  49.290  49.540  1.00  0.00
ATOM   4496  N   ARG   283      82.530  47.500  50.610  1.00  0.00
ATOM   4497  H   ARG   283      82.210  46.540  50.510  1.00  0.00
ATOM   4498  CA  ARG   283      82.980  48.030  51.990  1.00  0.00
ATOM   4499  HA  ARG   283      82.440  48.930  52.220  1.00  0.00
ATOM   4500  CB  ARG   283      82.700  46.960  53.080  1.00  0.00
ATOM   4501  HB1 ARG   283      83.410  46.170  52.800  1.00  0.00
ATOM   4502  HB2 ARG   283      81.700  46.520  53.010  1.00  0.00
ATOM   4503  CG  ARG   283      82.890  47.280  54.490  1.00  0.00
ATOM   4504  HG1 ARG   283      82.250  48.090  54.930  1.00  0.00
ATOM   4505  HG2 ARG   283      83.890  47.620  54.620  1.00  0.00
ATOM   4506  CD  ARG   283      82.830  46.090  55.420  1.00  0.00
ATOM   4507  HD1 ARG   283      83.350  45.310  54.990  1.00  0.00
ATOM   4508  HD2 ARG   283      81.860  45.680  55.520  1.00  0.00
ATOM   4509  NE  ARG   283      83.440  46.400  56.700  1.00  0.00
ATOM   4510  HE  ARG   283      83.480  47.350  56.930  1.00  0.00
ATOM   4511  CZ  ARG   283      84.140  45.580  57.470  1.00  0.00
ATOM   4512  NH1 ARG   283      84.200  44.320  57.310  1.00  0.00
ATOM   4513 1HH1 ARG   283      83.620  43.900  56.590  1.00  0.00
ATOM   4514 2HH1 ARG   283      84.330  43.690  58.100  1.00  0.00
ATOM   4515  NH2 ARG   283      84.860  46.040  58.480  1.00  0.00
ATOM   4516 1HH2 ARG   283      84.530  46.910  58.820  1.00  0.00
ATOM   4517 2HH2 ARG   283      85.220  45.400  59.110  1.00  0.00
ATOM   4518  C   ARG   283      84.480  48.460  52.000  1.00  0.00
ATOM   4519  O   ARG   283      84.970  49.380  52.590  1.00  0.00
ATOM   4520  N   ARG   284      85.310  47.650  51.290  1.00  0.00
ATOM   4521  H   ARG   284      84.950  46.850  50.800  1.00  0.00
ATOM   4522  CA  ARG   284      86.750  47.830  51.270  1.00  0.00
ATOM   4523  HA  ARG   284      87.030  48.170  52.280  1.00  0.00
ATOM   4524  CB  ARG   284      87.410  46.410  51.110  1.00  0.00
ATOM   4525  HB1 ARG   284      87.210  46.070  50.080  1.00  0.00
ATOM   4526  HB2 ARG   284      86.920  45.770  51.770  1.00  0.00
ATOM   4527  CG  ARG   284      88.950  46.340  51.260  1.00  0.00
ATOM   4528  HG1 ARG   284      89.220  46.970  52.130  1.00  0.00
ATOM   4529  HG2 ARG   284      89.480  46.780  50.360  1.00  0.00
ATOM   4530  CD  ARG   284      89.490  44.960  51.530  1.00  0.00
ATOM   4531  HD1 ARG   284      89.100  44.660  52.520  1.00  0.00
ATOM   4532  HD2 ARG   284      90.570  44.950  51.440  1.00  0.00
ATOM   4533  NE  ARG   284      89.000  43.950  50.560  1.00  0.00
ATOM   4534  HE  ARG   284      88.910  44.180  49.560  1.00  0.00
ATOM   4535  CZ  ARG   284      88.650  42.670  50.800  1.00  0.00
ATOM   4536  NH1 ARG   284      88.750  42.190  52.010  1.00  0.00
ATOM   4537 1HH1 ARG   284      89.260  42.720  52.730  1.00  0.00
ATOM   4538 2HH1 ARG   284      88.390  41.240  52.250  1.00  0.00
ATOM   4539  NH2 ARG   284      87.930  42.030  49.930  1.00  0.00
ATOM   4540 1HH2 ARG   284      87.910  42.520  49.010  1.00  0.00
ATOM   4541 2HH2 ARG   284      87.860  41.040  49.980  1.00  0.00
ATOM   4542  C   ARG   284      87.260  48.930  50.290  1.00  0.00
ATOM   4543  O   ARG   284      88.210  49.620  50.580  1.00  0.00
ATOM   4544  N   ARG   285      86.510  49.130  49.170  1.00  0.00
ATOM   4545  H   ARG   285      85.740  48.540  49.080  1.00  0.00
ATOM   4546  CA  ARG   285      86.830  49.980  48.040  1.00  0.00
ATOM   4547  HA  ARG   285      87.900  50.180  48.080  1.00  0.00
ATOM   4548  CB  ARG   285      86.400  49.300  46.720  1.00  0.00
ATOM   4549  HB1 ARG   285      86.470  50.040  45.930  1.00  0.00
ATOM   4550  HB2 ARG   285      85.360  49.010  46.750  1.00  0.00
ATOM   4551  CG  ARG   285      87.210  48.090  46.240  1.00  0.00
ATOM   4552  HG1 ARG   285      86.870  47.260  46.730  1.00  0.00
ATOM   4553  HG2 ARG   285      88.290  48.370  46.420  1.00  0.00
ATOM   4554  CD  ARG   285      87.030  47.790  44.740  1.00  0.00
ATOM   4555  HD1 ARG   285      87.460  48.580  44.110  1.00  0.00
ATOM   4556  HD2 ARG   285      85.900  47.740  44.470  1.00  0.00
ATOM   4557  NE  ARG   285      87.720  46.540  44.370  1.00  0.00
ATOM   4558  HE  ARG   285      88.040  46.160  45.210  1.00  0.00
ATOM   4559  CZ  ARG   285      87.750  45.860  43.240  1.00  0.00
ATOM   4560  NH1 ARG   285      87.060  46.160  42.220  1.00  0.00
ATOM   4561 1HH1 ARG   285      86.550  47.030  42.220  1.00  0.00
ATOM   4562 2HH1 ARG   285      87.130  45.660  41.350  1.00  0.00
ATOM   4563  NH2 ARG   285      88.600  44.910  43.200  1.00  0.00
ATOM   4564 1HH2 ARG   285      89.190  44.680  43.970  1.00  0.00
ATOM   4565 2HH2 ARG   285      88.790  44.370  42.330  1.00  0.00
ATOM   4566  C   ARG   285      86.370  51.440  47.960  1.00  0.00
ATOM   4567  O   ARG   285      86.890  52.170  47.100  1.00  0.00
ATOM   4568  N   THR   286      85.350  51.850  48.680  1.00  0.00
ATOM   4569  H   THR   286      84.900  51.180  49.290  1.00  0.00
ATOM   4570  CA  THR   286      84.460  53.000  48.430  1.00  0.00
ATOM   4571  HA  THR   286      84.150  53.020  47.410  1.00  0.00
ATOM   4572  CB  THR   286      83.130  52.870  49.250  1.00  0.00
ATOM   4573  HB  THR   286      83.430  52.810  50.380  1.00  0.00
ATOM   4574  CG2 THR   286      82.180  54.050  49.220  1.00  0.00
ATOM   4575 1HG2 THR   286      82.720  54.880  49.670  1.00  0.00
ATOM   4576 2HG2 THR   286      81.890  54.290  48.160  1.00  0.00
ATOM   4577 3HG2 THR   286      81.250  53.830  49.830  1.00  0.00
ATOM   4578  OG1 THR   286      82.470  51.760  48.780  1.00  0.00
ATOM   4579  HG1 THR   286      82.800  50.980  49.250  1.00  0.00
ATOM   4580  C   THR   286      85.090  54.340  48.760  1.00  0.00
ATOM   4581  O   THR   286      84.930  55.350  48.110  1.00  0.00
ATOM   4582  N   ARG   287      85.790  54.400  49.880  1.00  0.00
ATOM   4583  H   ARG   287      85.930  53.540  50.410  1.00  0.00
ATOM   4584  CA  ARG   287      86.420  55.630  50.290  1.00  0.00
ATOM   4585  HA  ARG   287      85.550  56.360  50.350  1.00  0.00
ATOM   4586  CB  ARG   287      86.900  55.550  51.800  1.00  0.00
ATOM   4587  HB1 ARG   287      87.570  54.700  51.880  1.00  0.00
ATOM   4588  HB2 ARG   287      85.990  55.270  52.340  1.00  0.00
ATOM   4589  CG  ARG   287      87.300  56.990  52.290  1.00  0.00
ATOM   4590  HG1 ARG   287      86.490  57.700  52.080  1.00  0.00
ATOM   4591  HG2 ARG   287      88.180  57.290  51.690  1.00  0.00
ATOM   4592  CD  ARG   287      87.590  56.840  53.770  1.00  0.00
ATOM   4593  HD1 ARG   287      88.530  56.280  53.900  1.00  0.00
ATOM   4594  HD2 ARG   287      86.850  56.270  54.240  1.00  0.00
ATOM   4595  NE  ARG   287      87.670  58.200  54.320  1.00  0.00
ATOM   4596  HE  ARG   287      87.040  58.880  53.920  1.00  0.00
ATOM   4597  CZ  ARG   287      88.530  58.760  55.170  1.00  0.00
ATOM   4598  NH1 ARG   287      89.450  58.040  55.800  1.00  0.00
ATOM   4599 1HH1 ARG   287      89.300  57.020  55.810  1.00  0.00
ATOM   4600 2HH1 ARG   287      89.910  58.640  56.520  1.00  0.00
ATOM   4601  NH2 ARG   287      88.600  60.000  55.400  1.00  0.00
ATOM   4602 1HH2 ARG   287      88.060  60.660  54.880  1.00  0.00
ATOM   4603 2HH2 ARG   287      89.400  60.430  55.910  1.00  0.00
ATOM   4604  C   ARG   287      87.440  56.190  49.290  1.00  0.00
ATOM   4605  O   ARG   287      87.500  57.440  49.150  1.00  0.00
ATOM   4606  N   GLU   288      88.200  55.260  48.680  1.00  0.00
ATOM   4607  H   GLU   288      88.230  54.350  49.080  1.00  0.00
ATOM   4608  CA  GLU   288      89.240  55.700  47.780  1.00  0.00
ATOM   4609  HA  GLU   288      89.780  56.500  48.260  1.00  0.00
ATOM   4610  CB  GLU   288      90.170  54.570  47.380  1.00  0.00
ATOM   4611  HB1 GLU   288      89.570  53.870  46.730  1.00  0.00
ATOM   4612  HB2 GLU   288      90.520  53.910  48.210  1.00  0.00
ATOM   4613  CG  GLU   288      91.410  54.890  46.560  1.00  0.00
ATOM   4614  HG1 GLU   288      92.020  55.670  47.010  1.00  0.00
ATOM   4615  HG2 GLU   288      91.070  55.170  45.590  1.00  0.00
ATOM   4616  CD  GLU   288      92.250  53.640  46.310  1.00  0.00
ATOM   4617  OE1 GLU   288      91.850  52.850  45.360  1.00  0.00
ATOM   4618  OE2 GLU   288      93.390  53.500  46.860  1.00  0.00
ATOM   4619  C   GLU   288      88.670  56.410  46.500  1.00  0.00
ATOM   4620  O   GLU   288      89.440  57.210  45.900  1.00  0.00
ATOM   4621  N   ILE   289      87.420  56.120  46.110  1.00  0.00
ATOM   4622  H   ILE   289      86.960  55.300  46.550  1.00  0.00
ATOM   4623  CA  ILE   289      86.790  56.780  44.960  1.00  0.00
ATOM   4624  HA  ILE   289      87.610  57.200  44.450  1.00  0.00
ATOM   4625  CB  ILE   289      86.270  55.730  44.000  1.00  0.00
ATOM   4626  HB  ILE   289      87.080  54.970  44.020  1.00  0.00
ATOM   4627  CG2 ILE   289      85.010  54.990  44.460  1.00  0.00
ATOM   4628 1HG2 ILE   289      85.250  54.700  45.470  1.00  0.00
ATOM   4629 2HG2 ILE   289      84.190  55.630  44.420  1.00  0.00
ATOM   4630 3HG2 ILE   289      84.680  54.200  43.840  1.00  0.00
ATOM   4631  CG1 ILE   289      86.000  56.180  42.590  1.00  0.00
ATOM   4632 1HG1 ILE   289      85.000  56.710  42.600  1.00  0.00
ATOM   4633 2HG1 ILE   289      85.790  55.270  42.080  1.00  0.00
ATOM   4634  CD  ILE   289      87.110  56.990  41.910  1.00  0.00
ATOM   4635  HD1 ILE   289      88.160  56.600  42.200  1.00  0.00
ATOM   4636  HD2 ILE   289      87.000  57.060  40.800  1.00  0.00
ATOM   4637  HD3 ILE   289      87.070  57.920  42.420  1.00  0.00
ATOM   4638  C   ILE   289      85.910  57.930  45.350  1.00  0.00
ATOM   4639  O   ILE   289      85.770  58.860  44.580  1.00  0.00
ATOM   4640  N   ALA   290      85.320  57.850  46.620  1.00  0.00
ATOM   4641  H   ALA   290      85.590  57.020  47.210  1.00  0.00
ATOM   4642  CA  ALA   290      84.650  59.030  47.230  1.00  0.00
ATOM   4643  HA  ALA   290      83.880  59.400  46.500  1.00  0.00
ATOM   4644  CB  ALA   290      83.930  58.490  48.490  1.00  0.00
ATOM   4645  HB1 ALA   290      83.020  58.080  48.170  1.00  0.00
ATOM   4646  HB2 ALA   290      84.550  57.830  49.080  1.00  0.00
ATOM   4647  HB3 ALA   290      83.710  59.350  49.150  1.00  0.00
ATOM   4648  C   ALA   290      85.660  60.160  47.550  1.00  0.00
ATOM   4649  O   ALA   290      85.270  61.350  47.360  1.00  0.00
ATOM   4650  N   SER   291      86.940  59.900  47.960  1.00  0.00
ATOM   4651  H   SER   291      87.130  58.940  48.250  1.00  0.00
ATOM   4652  CA  SER   291      88.060  60.840  48.110  1.00  0.00
ATOM   4653  HA  SER   291      87.820  61.610  48.840  1.00  0.00
ATOM   4654  CB  SER   291      89.230  60.090  48.780  1.00  0.00
ATOM   4655  HB1 SER   291      90.050  60.780  48.830  1.00  0.00
ATOM   4656  HB2 SER   291      89.390  59.320  48.110  1.00  0.00
ATOM   4657  OG  SER   291      88.860  59.640  50.140  1.00  0.00
ATOM   4658  HG  SER   291      88.360  58.820  50.080  1.00  0.00
ATOM   4659  C   SER   291      88.390  61.610  46.820  1.00  0.00
ATOM   4660  O   SER   291      88.310  62.860  46.700  1.00  0.00
ATOM   4661  N   TRP   292      88.510  60.860  45.690  1.00  0.00
ATOM   4662  H   TRP   292      88.430  59.850  45.800  1.00  0.00
ATOM   4663  CA  TRP   292      88.950  61.340  44.400  1.00  0.00
ATOM   4664  HA  TRP   292      89.890  61.830  44.450  1.00  0.00
ATOM   4665  CB  TRP   292      89.190  60.170  43.400  1.00  0.00
ATOM   4666  HB1 TRP   292      88.290  59.540  43.370  1.00  0.00
ATOM   4667  HB2 TRP   292      89.970  59.580  43.920  1.00  0.00
ATOM   4668  CG  TRP   292      89.750  60.400  42.030  1.00  0.00
ATOM   4669  CD1 TRP   292      91.090  60.300  41.680  1.00  0.00
ATOM   4670  HD1 TRP   292      91.880  60.080  42.330  1.00  0.00
ATOM   4671  NE1 TRP   292      91.280  60.580  40.350  1.00  0.00
ATOM   4672  HE1 TRP   292      92.210  60.420  39.860  1.00  0.00
ATOM   4673  CE2 TRP   292      90.050  60.790  39.720  1.00  0.00
ATOM   4674  CZ2 TRP   292      89.690  60.990  38.430  1.00  0.00
ATOM   4675  HZ2 TRP   292      90.490  61.230  37.750  1.00  0.00
ATOM   4676  CH2 TRP   292      88.320  61.040  38.120  1.00  0.00
ATOM   4677  HH2 TRP   292      88.150  61.220  37.080  1.00  0.00
ATOM   4678  CZ3 TRP   292      87.350  60.840  39.040  1.00  0.00
ATOM   4679  HZ3 TRP   292      86.310  60.930  38.680  1.00  0.00
ATOM   4680  CE3 TRP   292      87.690  60.640  40.380  1.00  0.00
ATOM   4681  HE3 TRP   292      87.020  60.480  41.220  1.00  0.00
ATOM   4682  CD2 TRP   292      89.070  60.570  40.750  1.00  0.00
ATOM   4683  C   TRP   292      87.860  62.270  43.780  1.00  0.00
ATOM   4684  O   TRP   292      88.190  63.290  43.220  1.00  0.00
ATOM   4685  N   ILE   293      86.570  62.000  43.930  1.00  0.00
ATOM   4686  H   ILE   293      86.380  61.100  44.290  1.00  0.00
ATOM   4687  CA  ILE   293      85.490  62.890  43.500  1.00  0.00
ATOM   4688  HA  ILE   293      85.670  63.220  42.540  1.00  0.00
ATOM   4689  CB  ILE   293      84.050  62.200  43.520  1.00  0.00
ATOM   4690  HB  ILE   293      83.950  61.650  44.490  1.00  0.00
ATOM   4691  CG2 ILE   293      82.980  63.230  43.320  1.00  0.00
ATOM   4692 1HG2 ILE   293      82.920  63.760  44.220  1.00  0.00
ATOM   4693 2HG2 ILE   293      83.210  63.880  42.480  1.00  0.00
ATOM   4694 3HG2 ILE   293      82.000  62.750  43.290  1.00  0.00
ATOM   4695  CG1 ILE   293      83.840  60.950  42.550  1.00  0.00
ATOM   4696 1HG1 ILE   293      82.960  60.400  42.890  1.00  0.00
ATOM   4697 2HG1 ILE   293      84.730  60.230  42.690  1.00  0.00
ATOM   4698  CD  ILE   293      83.710  61.260  41.020  1.00  0.00
ATOM   4699  HD1 ILE   293      84.560  61.750  40.540  1.00  0.00
ATOM   4700  HD2 ILE   293      83.630  60.370  40.510  1.00  0.00
ATOM   4701  HD3 ILE   293      82.870  61.870  40.750  1.00  0.00
ATOM   4702  C   ILE   293      85.460  64.110  44.390  1.00  0.00
ATOM   4703  O   ILE   293      85.280  65.250  43.880  1.00  0.00
ATOM   4704  N   GLY   294      85.500  63.870  45.690  1.00  0.00
ATOM   4705  H   GLY   294      85.420  62.870  45.970  1.00  0.00
ATOM   4706  CA  GLY   294      85.630  64.840  46.800  1.00  0.00
ATOM   4707  HA1 GLY   294      85.980  64.390  47.660  1.00  0.00
ATOM   4708  HA2 GLY   294      84.600  65.210  47.010  1.00  0.00
ATOM   4709  C   GLY   294      86.550  66.030  46.470  1.00  0.00
ATOM   4710  O   GLY   294      86.130  67.170  46.710  1.00  0.00
ATOM   4711  N   ARG   295      87.720  65.780  45.830  1.00  0.00
ATOM   4712  H   ARG   295      87.880  64.760  45.710  1.00  0.00
ATOM   4713  CA  ARG   295      88.700  66.850  45.300  1.00  0.00
ATOM   4714  HA  ARG   295      89.200  67.270  46.190  1.00  0.00
ATOM   4715  CB  ARG   295      89.740  66.060  44.460  1.00  0.00
ATOM   4716  HB1 ARG   295      90.250  66.720  43.790  1.00  0.00
ATOM   4717  HB2 ARG   295      89.300  65.400  43.780  1.00  0.00
ATOM   4718  CG  ARG   295      90.750  65.140  45.230  1.00  0.00
ATOM   4719  HG1 ARG   295      90.100  64.630  45.990  1.00  0.00
ATOM   4720  HG2 ARG   295      91.480  65.720  45.810  1.00  0.00
ATOM   4721  CD  ARG   295      91.360  64.240  44.180  1.00  0.00
ATOM   4722  HD1 ARG   295      91.900  64.900  43.470  1.00  0.00
ATOM   4723  HD2 ARG   295      90.600  63.650  43.720  1.00  0.00
ATOM   4724  NE  ARG   295      92.250  63.210  44.800  1.00  0.00
ATOM   4725  HE  ARG   295      92.260  63.240  45.860  1.00  0.00
ATOM   4726  CZ  ARG   295      93.190  62.490  44.110  1.00  0.00
ATOM   4727  NH1 ARG   295      93.250  62.410  42.800  1.00  0.00
ATOM   4728 1HH1 ARG   295      92.590  62.930  42.260  1.00  0.00
ATOM   4729 2HH1 ARG   295      93.850  61.760  42.440  1.00  0.00
ATOM   4730  NH2 ARG   295      94.110  61.830  44.810  1.00  0.00
ATOM   4731 1HH2 ARG   295      94.000  61.720  45.740  1.00  0.00
ATOM   4732 2HH2 ARG   295      94.980  61.530  44.420  1.00  0.00
ATOM   4733  C   ARG   295      88.050  67.870  44.480  1.00  0.00
ATOM   4734  O   ARG   295      88.490  68.970  44.380  1.00  0.00
ATOM   4735  N   ARG   296      86.970  67.520  43.740  1.00  0.00
ATOM   4736  H   ARG   296      86.760  66.560  43.890  1.00  0.00
ATOM   4737  CA  ARG   296      86.230  68.340  42.780  1.00  0.00
ATOM   4738  HA  ARG   296      86.650  69.290  42.840  1.00  0.00
ATOM   4739  CB  ARG   296      86.480  67.890  41.340  1.00  0.00
ATOM   4740  HB1 ARG   296      87.560  67.890  41.300  1.00  0.00
ATOM   4741  HB2 ARG   296      86.090  68.630  40.620  1.00  0.00
ATOM   4742  CG  ARG   296      85.850  66.540  40.910  1.00  0.00
ATOM   4743  HG1 ARG   296      85.500  66.730  39.890  1.00  0.00
ATOM   4744  HG2 ARG   296      84.920  66.340  41.540  1.00  0.00
ATOM   4745  CD  ARG   296      86.870  65.360  40.980  1.00  0.00
ATOM   4746  HD1 ARG   296      86.290  64.380  40.940  1.00  0.00
ATOM   4747  HD2 ARG   296      87.400  65.370  41.990  1.00  0.00
ATOM   4748  NE  ARG   296      87.830  65.480  39.890  1.00  0.00
ATOM   4749  HE  ARG   296      87.670  66.150  39.220  1.00  0.00
ATOM   4750  CZ  ARG   296      88.970  64.940  39.790  1.00  0.00
ATOM   4751  NH1 ARG   296      89.420  64.100  40.740  1.00  0.00
ATOM   4752 1HH1 ARG   296      88.920  63.900  41.580  1.00  0.00
ATOM   4753 2HH1 ARG   296      90.300  63.660  40.580  1.00  0.00
ATOM   4754  NH2 ARG   296      89.800  65.190  38.790  1.00  0.00
ATOM   4755 1HH2 ARG   296      89.470  65.880  38.130  1.00  0.00
ATOM   4756 2HH2 ARG   296      90.540  64.500  38.530  1.00  0.00
ATOM   4757  C   ARG   296      84.810  68.730  43.190  1.00  0.00
ATOM   4758  O   ARG   296      84.140  69.290  42.330  1.00  0.00
ATOM   4759  N   LEU   297      84.420  68.500  44.440  1.00  0.00
ATOM   4760  H   LEU   297      85.000  67.840  44.880  1.00  0.00
ATOM   4761  CA  LEU   297      83.090  68.910  44.960  1.00  0.00
ATOM   4762  HA  LEU   297      82.810  69.700  44.300  1.00  0.00
ATOM   4763  CB  LEU   297      82.140  67.720  44.800  1.00  0.00
ATOM   4764  HB1 LEU   297      82.480  66.850  45.320  1.00  0.00
ATOM   4765  HB2 LEU   297      82.210  67.310  43.760  1.00  0.00
ATOM   4766  CG  LEU   297      80.590  67.910  45.010  1.00  0.00
ATOM   4767  HG  LEU   297      80.450  68.080  46.070  1.00  0.00
ATOM   4768  CD1 LEU   297      79.960  69.110  44.320  1.00  0.00
ATOM   4769 1HD1 LEU   297      80.220  70.050  44.830  1.00  0.00
ATOM   4770 2HD1 LEU   297      80.300  69.110  43.220  1.00  0.00
ATOM   4771 3HD1 LEU   297      78.840  68.950  44.340  1.00  0.00
ATOM   4772  CD2 LEU   297      79.900  66.600  44.780  1.00  0.00
ATOM   4773 1HD2 LEU   297      80.430  65.770  45.270  1.00  0.00
ATOM   4774 2HD2 LEU   297      78.850  66.690  45.230  1.00  0.00
ATOM   4775 3HD2 LEU   297      79.730  66.370  43.720  1.00  0.00
ATOM   4776  C   LEU   297      83.100  69.440  46.330  1.00  0.00
ATOM   4777  O   LEU   297      82.120  70.020  46.710  1.00  0.00
ATOM   4778  N   GLY   298      84.200  69.340  47.130  1.00  0.00
ATOM   4779  H   GLY   298      84.930  68.820  46.770  1.00  0.00
ATOM   4780  CA  GLY   298      84.410  70.210  48.250  1.00  0.00
ATOM   4781  HA1 GLY   298      83.520  70.270  48.830  1.00  0.00
ATOM   4782  HA2 GLY   298      84.500  71.240  48.020  1.00  0.00
ATOM   4783  C   GLY   298      85.390  69.860  49.350  1.00  0.00
ATOM   4784  O   GLY   298      85.710  70.740  50.170  1.00  0.00
ATOM   4785  N   LEU   299      85.890  68.610  49.390  1.00  0.00
ATOM   4786  H   LEU   299      85.730  68.070  48.580  1.00  0.00
ATOM   4787  CA  LEU   299      86.840  68.070  50.400  1.00  0.00
ATOM   4788  HA  LEU   299      87.580  68.840  50.600  1.00  0.00
ATOM   4789  CB  LEU   299      86.010  67.760  51.670  1.00  0.00
ATOM   4790  HB1 LEU   299      85.140  67.150  51.450  1.00  0.00
ATOM   4791  HB2 LEU   299      85.700  68.660  52.060  1.00  0.00
ATOM   4792  CG  LEU   299      86.710  67.000  52.800  1.00  0.00
ATOM   4793  HG  LEU   299      87.220  66.190  52.280  1.00  0.00
ATOM   4794  CD1 LEU   299      87.730  68.000  53.360  1.00  0.00
ATOM   4795 1HD1 LEU   299      87.200  68.720  53.960  1.00  0.00
ATOM   4796 2HD1 LEU   299      88.410  67.380  54.050  1.00  0.00
ATOM   4797 3HD1 LEU   299      88.480  68.490  52.680  1.00  0.00
ATOM   4798  CD2 LEU   299      85.790  66.500  53.890  1.00  0.00
ATOM   4799 1HD2 LEU   299      86.460  65.850  54.500  1.00  0.00
ATOM   4800 2HD2 LEU   299      85.360  67.220  54.540  1.00  0.00
ATOM   4801 3HD2 LEU   299      85.020  65.880  53.400  1.00  0.00
ATOM   4802  C   LEU   299      87.390  66.790  49.790  1.00  0.00
ATOM   4803  O   LEU   299      86.620  65.800  49.520  1.00  0.00
ATOM   4804  N   GLY   300      88.650  66.750  49.460  1.00  0.00
ATOM   4805  H   GLY   300      89.260  67.580  49.570  1.00  0.00
ATOM   4806  CA  GLY   300      89.260  65.540  48.880  1.00  0.00
ATOM   4807  HA1 GLY   300      90.320  65.850  48.660  1.00  0.00
ATOM   4808  HA2 GLY   300      88.760  65.180  47.990  1.00  0.00
ATOM   4809  C   GLY   300      89.350  64.340  49.780  1.00  0.00
ATOM   4810  O   GLY   300      90.070  63.440  49.380  1.00  0.00
ATOM   4811  N   THR   301      89.000  64.480  51.010  1.00  0.00
ATOM   4812  H   THR   301      88.570  65.360  51.310  1.00  0.00
ATOM   4813  CA  THR   301      89.340  63.540  52.120  1.00  0.00
ATOM   4814  HA  THR   301      89.660  62.620  51.680  1.00  0.00
ATOM   4815  CB  THR   301      90.440  64.140  53.030  1.00  0.00
ATOM   4816  HB  THR   301      90.460  63.650  54.060  1.00  0.00
ATOM   4817  CG2 THR   301      91.810  63.890  52.420  1.00  0.00
ATOM   4818 1HG2 THR   301      91.980  64.670  51.750  1.00  0.00
ATOM   4819 2HG2 THR   301      92.580  64.050  53.090  1.00  0.00
ATOM   4820 3HG2 THR   301      91.840  62.850  51.990  1.00  0.00
ATOM   4821  OG1 THR   301      90.180  65.520  53.150  1.00  0.00
ATOM   4822  HG1 THR   301      90.860  65.820  53.770  1.00  0.00
ATOM   4823  C   THR   301      88.140  63.220  52.980  1.00  0.00
ATOM   4824  O   THR   301      88.170  63.400  54.190  1.00  0.00
ATOM   4825  N   PRO   302      86.900  62.960  52.420  1.00  0.00
ATOM   4826  CD  PRO   302      86.760  62.540  51.010  1.00  0.00
ATOM   4827  HD1 PRO   302      87.480  61.720  50.870  1.00  0.00
ATOM   4828  HD2 PRO   302      86.860  63.410  50.360  1.00  0.00
ATOM   4829  CG  PRO   302      85.360  62.020  50.830  1.00  0.00
ATOM   4830  HG1 PRO   302      85.490  60.960  51.070  1.00  0.00
ATOM   4831  HG2 PRO   302      84.940  62.250  49.820  1.00  0.00
ATOM   4832  CB  PRO   302      84.620  62.790  51.890  1.00  0.00
ATOM   4833  HB1 PRO   302      83.620  62.350  52.160  1.00  0.00
ATOM   4834  HB2 PRO   302      84.410  63.840  51.520  1.00  0.00
ATOM   4835  CA  PRO   302      85.570  62.920  53.040  1.00  0.00
ATOM   4836  HA  PRO   302      85.430  63.780  53.710  1.00  0.00
ATOM   4837  C   PRO   302      85.490  61.650  53.870  1.00  0.00
ATOM   4838  O   PRO   302      86.330  60.680  53.720  1.00  0.00
ATOM   4839  N   GLU   303      84.500  61.620  54.710  1.00  0.00
ATOM   4840  H   GLU   303      84.050  62.460  54.950  1.00  0.00
ATOM   4841  CA  GLU   303      84.170  60.570  55.710  1.00  0.00
ATOM   4842  HA  GLU   303      84.900  59.810  55.690  1.00  0.00
ATOM   4843  CB  GLU   303      84.400  61.190  57.080  1.00  0.00
ATOM   4844  HB1 GLU   303      84.180  60.410  57.770  1.00  0.00
ATOM   4845  HB2 GLU   303      83.770  62.060  57.220  1.00  0.00
ATOM   4846  CG  GLU   303      85.860  61.610  57.300  1.00  0.00
ATOM   4847  HG1 GLU   303      86.130  62.360  56.590  1.00  0.00
ATOM   4848  HG2 GLU   303      86.390  60.690  57.150  1.00  0.00
ATOM   4849  CD  GLU   303      86.090  62.220  58.690  1.00  0.00
ATOM   4850  OE1 GLU   303      85.300  63.090  59.050  1.00  0.00
ATOM   4851  OE2 GLU   303      87.030  61.870  59.430  1.00  0.00
ATOM   4852  C   GLU   303      82.790  60.010  55.440  1.00  0.00
ATOM   4853  O   GLU   303      81.880  60.770  55.150  1.00  0.00
ATOM   4854  N   ALA   304      82.660  58.620  55.530  1.00  0.00
ATOM   4855  H   ALA   304      83.510  58.160  55.730  1.00  0.00
ATOM   4856  CA  ALA   304      81.440  57.870  55.590  1.00  0.00
ATOM   4857  HA  ALA   304      81.020  57.750  54.560  1.00  0.00
ATOM   4858  CB  ALA   304      81.780  56.410  55.960  1.00  0.00
ATOM   4859  HB1 ALA   304      80.880  55.880  55.820  1.00  0.00
ATOM   4860  HB2 ALA   304      82.610  56.060  55.340  1.00  0.00
ATOM   4861  HB3 ALA   304      82.020  56.250  57.040  1.00  0.00
ATOM   4862  C   ALA   304      80.450  58.510  56.670  1.00  0.00
ATOM   4863  O   ALA   304      80.780  58.630  57.860  1.00  0.00
ATOM   4864  N   VAL   305      79.160  58.780  56.260  1.00  0.00
ATOM   4865  H   VAL   305      78.820  58.450  55.370  1.00  0.00
ATOM   4866  CA  VAL   305      78.110  59.160  57.250  1.00  0.00
ATOM   4867  HA  VAL   305      78.320  60.130  57.740  1.00  0.00
ATOM   4868  CB  VAL   305      76.790  59.370  56.470  1.00  0.00
ATOM   4869  HB  VAL   305      76.750  58.670  55.650  1.00  0.00
ATOM   4870  CG1 VAL   305      75.560  59.330  57.420  1.00  0.00
ATOM   4871 1HG1 VAL   305      75.530  60.100  58.210  1.00  0.00
ATOM   4872 2HG1 VAL   305      74.610  59.360  56.770  1.00  0.00
ATOM   4873 3HG1 VAL   305      75.460  58.430  58.030  1.00  0.00
ATOM   4874  CG2 VAL   305      76.750  60.680  55.670  1.00  0.00
ATOM   4875 1HG2 VAL   305      75.990  60.680  54.930  1.00  0.00
ATOM   4876 2HG2 VAL   305      76.550  61.540  56.290  1.00  0.00
ATOM   4877 3HG2 VAL   305      77.790  60.880  55.270  1.00  0.00
ATOM   4878  C   VAL   305      77.920  58.020  58.250  1.00  0.00
ATOM   4879  O   VAL   305      77.570  56.890  57.810  1.00  0.00
ATOM   4880  N   ARG   306      77.970  58.430  59.540  1.00  0.00
ATOM   4881  H   ARG   306      78.270  59.450  59.620  1.00  0.00
ATOM   4882  CA  ARG   306      77.580  57.610  60.680  1.00  0.00
ATOM   4883  HA  ARG   306      77.720  56.570  60.380  1.00  0.00
ATOM   4884  CB  ARG   306      78.460  58.080  61.800  1.00  0.00
ATOM   4885  HB1 ARG   306      78.260  59.050  62.090  1.00  0.00
ATOM   4886  HB2 ARG   306      79.520  57.960  61.540  1.00  0.00
ATOM   4887  CG  ARG   306      78.230  57.270  63.160  1.00  0.00
ATOM   4888  HG1 ARG   306      78.020  56.210  63.010  1.00  0.00
ATOM   4889  HG2 ARG   306      77.400  57.700  63.740  1.00  0.00
ATOM   4890  CD  ARG   306      79.530  57.390  64.010  1.00  0.00
ATOM   4891  HD1 ARG   306      79.570  58.450  64.290  1.00  0.00
ATOM   4892  HD2 ARG   306      80.410  57.280  63.390  1.00  0.00
ATOM   4893  NE  ARG   306      79.570  56.650  65.260  1.00  0.00
ATOM   4894  HE  ARG   306      78.690  56.600  65.680  1.00  0.00
ATOM   4895  CZ  ARG   306      80.470  55.840  65.660  1.00  0.00
ATOM   4896  NH1 ARG   306      81.680  55.930  65.210  1.00  0.00
ATOM   4897 1HH1 ARG   306      82.020  56.620  64.490  1.00  0.00
ATOM   4898 2HH1 ARG   306      82.350  55.250  65.640  1.00  0.00
ATOM   4899  NH2 ARG   306      80.230  54.990  66.560  1.00  0.00
ATOM   4900 1HH2 ARG   306      79.420  55.160  67.220  1.00  0.00
ATOM   4901 2HH2 ARG   306      80.910  54.320  66.800  1.00  0.00
ATOM   4902  C   ARG   306      76.090  57.810  60.880  1.00  0.00
ATOM   4903  O   ARG   306      75.620  58.950  60.720  1.00  0.00
ATOM   4904  N   ALA   307      75.400  56.850  61.410  1.00  0.00
ATOM   4905  H   ALA   307      75.950  56.090  61.630  1.00  0.00
ATOM   4906  CA  ALA   307      73.960  56.590  61.480  1.00  0.00
ATOM   4907  HA  ALA   307      73.360  57.500  61.450  1.00  0.00
ATOM   4908  CB  ALA   307      73.500  55.780  60.230  1.00  0.00
ATOM   4909  HB1 ALA   307      72.380  55.710  60.170  1.00  0.00
ATOM   4910  HB2 ALA   307      73.840  56.190  59.330  1.00  0.00
ATOM   4911  HB3 ALA   307      74.000  54.810  60.260  1.00  0.00
ATOM   4912  C   ALA   307      73.560  56.000  62.820  1.00  0.00
ATOM   4913  O   ALA   307      74.110  54.980  63.190  1.00  0.00
ATOM   4914  N   GLN   308      72.470  56.490  63.440  1.00  0.00
ATOM   4915  H   GLN   308      72.010  57.320  63.080  1.00  0.00
ATOM   4916  CA  GLN   308      71.860  55.750  64.600  1.00  0.00
ATOM   4917  HA  GLN   308      72.710  55.240  65.120  1.00  0.00
ATOM   4918  CB  GLN   308      71.080  56.660  65.600  1.00  0.00
ATOM   4919  HB1 GLN   308      71.750  57.340  66.090  1.00  0.00
ATOM   4920  HB2 GLN   308      70.710  56.030  66.430  1.00  0.00
ATOM   4921  CG  GLN   308      69.920  57.370  64.900  1.00  0.00
ATOM   4922  HG1 GLN   308      69.300  56.690  64.320  1.00  0.00
ATOM   4923  HG2 GLN   308      70.300  58.230  64.310  1.00  0.00
ATOM   4924  CD  GLN   308      68.940  58.090  65.850  1.00  0.00
ATOM   4925  OE1 GLN   308      67.840  57.590  66.030  1.00  0.00
ATOM   4926  NE2 GLN   308      69.400  59.190  66.430  1.00  0.00
ATOM   4927 1HE2 GLN   308      70.340  59.530  66.220  1.00  0.00
ATOM   4928 2HE2 GLN   308      68.720  59.710  66.970  1.00  0.00
ATOM   4929  C   GLN   308      71.060  54.520  64.140  1.00  0.00
ATOM   4930  O   GLN   308      70.240  54.580  63.180  1.00  0.00
ATOM   4931  N   ALA   309      71.090  53.460  64.960  1.00  0.00
ATOM   4932  H   ALA   309      71.820  53.500  65.690  1.00  0.00
ATOM   4933  CA  ALA   309      70.510  52.220  64.650  1.00  0.00
ATOM   4934  HA  ALA   309      69.540  52.410  64.060  1.00  0.00
ATOM   4935  CB  ALA   309      71.380  51.370  63.760  1.00  0.00
ATOM   4936  HB1 ALA   309      71.570  51.830  62.800  1.00  0.00
ATOM   4937  HB2 ALA   309      72.350  51.110  64.220  1.00  0.00
ATOM   4938  HB3 ALA   309      70.800  50.460  63.570  1.00  0.00
ATOM   4939  C   ALA   309      70.100  51.480  65.960  1.00  0.00
ATOM   4940  O   ALA   309      70.700  51.590  67.090  1.00  0.00
ATOM   4941  N   TYR   310      69.100  50.700  65.820  1.00  0.00
ATOM   4942  H   TYR   310      68.640  50.740  64.900  1.00  0.00
ATOM   4943  CA  TYR   310      68.480  49.970  66.910  1.00  0.00
ATOM   4944  HA  TYR   310      69.070  50.010  67.850  1.00  0.00
ATOM   4945  CB  TYR   310      67.120  50.660  67.190  1.00  0.00
ATOM   4946  HB1 TYR   310      66.520  50.130  67.850  1.00  0.00
ATOM   4947  HB2 TYR   310      66.590  50.530  66.230  1.00  0.00
ATOM   4948  CG  TYR   310      67.130  52.140  67.510  1.00  0.00
ATOM   4949  CD1 TYR   310      67.310  52.500  68.870  1.00  0.00
ATOM   4950  HD1 TYR   310      67.270  51.720  69.590  1.00  0.00
ATOM   4951  CE1 TYR   310      67.160  53.860  69.170  1.00  0.00
ATOM   4952  HE1 TYR   310      67.160  54.200  70.230  1.00  0.00
ATOM   4953  CZ  TYR   310      67.170  54.890  68.150  1.00  0.00
ATOM   4954  OH  TYR   310      67.230  56.170  68.530  1.00  0.00
ATOM   4955  HH  TYR   310      67.250  56.690  67.710  1.00  0.00
ATOM   4956  CE2 TYR   310      67.230  54.500  66.780  1.00  0.00
ATOM   4957  HE2 TYR   310      67.300  55.280  66.060  1.00  0.00
ATOM   4958  CD2 TYR   310      67.110  53.130  66.440  1.00  0.00
ATOM   4959  HD2 TYR   310      66.910  52.800  65.390  1.00  0.00
ATOM   4960  C   TYR   310      68.260  48.560  66.430  1.00  0.00
ATOM   4961  O   TYR   310      68.270  48.320  65.200  1.00  0.00
ATOM   4962  N   ARG   311      68.120  47.650  67.380  1.00  0.00
ATOM   4963  H   ARG   311      67.930  48.140  68.280  1.00  0.00
ATOM   4964  CA  ARG   311      67.860  46.230  67.110  1.00  0.00
ATOM   4965  HA  ARG   311      67.800  46.050  66.000  1.00  0.00
ATOM   4966  CB  ARG   311      68.900  45.300  67.760  1.00  0.00
ATOM   4967  HB1 ARG   311      68.690  44.270  67.480  1.00  0.00
ATOM   4968  HB2 ARG   311      68.820  45.360  68.870  1.00  0.00
ATOM   4969  CG  ARG   311      70.280  45.720  67.390  1.00  0.00
ATOM   4970  HG1 ARG   311      70.430  46.820  67.350  1.00  0.00
ATOM   4971  HG2 ARG   311      70.520  45.400  66.400  1.00  0.00
ATOM   4972  CD  ARG   311      71.480  45.140  68.260  1.00  0.00
ATOM   4973  HD1 ARG   311      71.240  45.370  69.270  1.00  0.00
ATOM   4974  HD2 ARG   311      72.420  45.670  67.940  1.00  0.00
ATOM   4975  NE  ARG   311      71.630  43.710  68.220  1.00  0.00
ATOM   4976  HE  ARG   311      71.080  43.240  67.500  1.00  0.00
ATOM   4977  CZ  ARG   311      72.360  42.940  69.000  1.00  0.00
ATOM   4978  NH1 ARG   311      73.080  43.220  70.030  1.00  0.00
ATOM   4979 1HH1 ARG   311      73.110  44.190  70.370  1.00  0.00
ATOM   4980 2HH1 ARG   311      73.570  42.470  70.620  1.00  0.00
ATOM   4981  NH2 ARG   311      72.380  41.710  68.770  1.00  0.00
ATOM   4982 1HH2 ARG   311      71.840  41.380  67.980  1.00  0.00
ATOM   4983 2HH2 ARG   311      73.080  41.170  69.390  1.00  0.00
ATOM   4984  C   ARG   311      66.470  45.770  67.610  1.00  0.00
ATOM   4985  O   ARG   311      65.990  46.120  68.700  1.00  0.00
ATOM   4986  N   LEU   312      65.890  44.790  66.840  1.00  0.00
ATOM   4987  H   LEU   312      66.510  44.400  66.080  1.00  0.00
ATOM   4988  CA  LEU   312      64.680  44.070  67.220  1.00  0.00
ATOM   4989  HA  LEU   312      64.250  44.520  68.090  1.00  0.00
ATOM   4990  CB  LEU   312      63.610  44.070  66.050  1.00  0.00
ATOM   4991  HB1 LEU   312      62.840  43.580  66.640  1.00  0.00
ATOM   4992  HB2 LEU   312      64.050  43.410  65.220  1.00  0.00
ATOM   4993  CG  LEU   312      63.230  45.450  65.520  1.00  0.00
ATOM   4994  HG  LEU   312      64.090  45.920  64.960  1.00  0.00
ATOM   4995  CD1 LEU   312      62.230  45.280  64.420  1.00  0.00
ATOM   4996 1HD1 LEU   312      61.960  46.190  64.020  1.00  0.00
ATOM   4997 2HD1 LEU   312      62.560  44.640  63.630  1.00  0.00
ATOM   4998 3HD1 LEU   312      61.310  44.690  64.750  1.00  0.00
ATOM   4999  CD2 LEU   312      62.650  46.410  66.570  1.00  0.00
ATOM   5000 1HD2 LEU   312      62.310  47.330  66.160  1.00  0.00
ATOM   5001 2HD2 LEU   312      61.740  45.870  66.940  1.00  0.00
ATOM   5002 3HD2 LEU   312      63.460  46.640  67.260  1.00  0.00
ATOM   5003  C   LEU   312      65.160  42.620  67.530  1.00  0.00
ATOM   5004  O   LEU   312      66.200  42.190  66.980  1.00  0.00
ATOM   5005  N   SER   313      64.520  41.810  68.400  1.00  0.00
ATOM   5006  H   SER   313      63.800  42.320  68.970  1.00  0.00
ATOM   5007  CA  SER   313      65.220  40.650  68.950  1.00  0.00
ATOM   5008  HA  SER   313      65.880  40.180  68.180  1.00  0.00
ATOM   5009  CB  SER   313      66.060  40.990  70.190  1.00  0.00
ATOM   5010  HB1 SER   313      66.720  40.160  70.320  1.00  0.00
ATOM   5011  HB2 SER   313      65.380  41.090  71.090  1.00  0.00
ATOM   5012  OG  SER   313      66.840  42.200  70.180  1.00  0.00
ATOM   5013  HG  SER   313      67.620  41.970  69.710  1.00  0.00
ATOM   5014  C   SER   313      64.350  39.420  69.330  1.00  0.00
ATOM   5015  O   SER   313      65.000  38.440  69.740  1.00  0.00
ATOM   5016  N   ILE   314      63.040  39.500  69.230  1.00  0.00
ATOM   5017  H   ILE   314      62.650  40.350  68.780  1.00  0.00
ATOM   5018  CA  ILE   314      62.090  38.480  69.800  1.00  0.00
ATOM   5019  HA  ILE   314      62.670  37.620  70.020  1.00  0.00
ATOM   5020  CB  ILE   314      61.350  39.050  71.000  1.00  0.00
ATOM   5021  HB  ILE   314      60.760  39.870  70.620  1.00  0.00
ATOM   5022  CG2 ILE   314      60.310  38.100  71.610  1.00  0.00
ATOM   5023 1HG2 ILE   314      59.530  37.890  70.820  1.00  0.00
ATOM   5024 2HG2 ILE   314      60.770  37.210  71.980  1.00  0.00
ATOM   5025 3HG2 ILE   314      59.770  38.580  72.440  1.00  0.00
ATOM   5026  CG1 ILE   314      62.290  39.550  72.100  1.00  0.00
ATOM   5027 1HG1 ILE   314      61.670  39.980  72.930  1.00  0.00
ATOM   5028 2HG1 ILE   314      62.980  40.340  71.740  1.00  0.00
ATOM   5029  CD  ILE   314      63.010  38.420  72.770  1.00  0.00
ATOM   5030  HD1 ILE   314      62.460  37.620  73.300  1.00  0.00
ATOM   5031  HD2 ILE   314      63.690  37.960  72.130  1.00  0.00
ATOM   5032  HD3 ILE   314      63.640  38.860  73.580  1.00  0.00
ATOM   5033  C   ILE   314      61.110  37.980  68.720  1.00  0.00
ATOM   5034  O   ILE   314      60.150  38.700  68.300  1.00  0.00
ATOM   5035  N   PRO   315      61.230  36.700  68.320  1.00  0.00
ATOM   5036  CD  PRO   315      62.430  35.840  68.470  1.00  0.00
ATOM   5037  HD1 PRO   315      62.570  35.730  69.530  1.00  0.00
ATOM   5038  HD2 PRO   315      63.290  36.420  68.090  1.00  0.00
ATOM   5039  CG  PRO   315      62.170  34.620  67.730  1.00  0.00
ATOM   5040  HG1 PRO   315      61.680  33.980  68.450  1.00  0.00
ATOM   5041  HG2 PRO   315      63.080  34.130  67.340  1.00  0.00
ATOM   5042  CB  PRO   315      61.260  35.020  66.650  1.00  0.00
ATOM   5043  HB1 PRO   315      60.470  34.250  66.280  1.00  0.00
ATOM   5044  HB2 PRO   315      61.690  35.300  65.710  1.00  0.00
ATOM   5045  CA  PRO   315      60.380  36.160  67.190  1.00  0.00
ATOM   5046  HA  PRO   315      60.270  36.820  66.330  1.00  0.00
ATOM   5047  C   PRO   315      58.940  35.850  67.480  1.00  0.00
ATOM   5048  O   PRO   315      58.510  35.750  68.660  1.00  0.00
ATOM   5049  N   LYP   316      58.160  35.540  66.410  1.00  0.00
ATOM   5050  H   LYP   316      58.560  35.450  65.510  1.00  0.00
ATOM   5051  CA  LYP   316      56.700  35.500  66.540  1.00  0.00
ATOM   5052  HA  LYP   316      56.390  35.250  67.510  1.00  0.00
ATOM   5053  CB  LYP   316      56.020  36.860  66.270  1.00  0.00
ATOM   5054  HB1 LYP   316      55.000  36.650  66.280  1.00  0.00
ATOM   5055  HB2 LYP   316      56.190  37.230  65.250  1.00  0.00
ATOM   5056  CG  LYP   316      56.370  38.060  67.200  1.00  0.00
ATOM   5057  HG1 LYP   316      57.460  38.100  67.320  1.00  0.00
ATOM   5058  HG2 LYP   316      55.760  37.870  68.110  1.00  0.00
ATOM   5059  CD  LYP   316      55.950  39.470  66.730  1.00  0.00
ATOM   5060  HD1 LYP   316      55.820  40.170  67.570  1.00  0.00
ATOM   5061  HD2 LYP   316      54.990  39.380  66.170  1.00  0.00
ATOM   5062  CE  LYP   316      57.030  40.010  65.810  1.00  0.00
ATOM   5063  HE1 LYP   316      57.220  39.310  65.050  1.00  0.00
ATOM   5064  HE2 LYP   316      57.910  40.180  66.470  1.00  0.00
ATOM   5065  NZ  LYP   316      56.560  41.250  65.270  1.00  0.00
ATOM   5066  HZ1 LYP   316      56.500  42.050  65.900  1.00  0.00
ATOM   5067  HZ2 LYP   316      57.180  41.520  64.540  1.00  0.00
ATOM   5068  HZ3 LYP   316      55.610  41.070  64.950  1.00  0.00
ATOM   5069  C   LYP   316      56.080  34.360  65.700  1.00  0.00
ATOM   5070  O   LYP   316      54.960  34.000  65.900  1.00  0.00
ATOM   5071  N   LEU   317      56.810  33.670  64.780  1.00  0.00
ATOM   5072  H   LEU   317      57.730  34.030  64.730  1.00  0.00
ATOM   5073  CA  LEU   317      56.170  32.820  63.780  1.00  0.00
ATOM   5074  HA  LEU   317      55.380  33.410  63.400  1.00  0.00
ATOM   5075  CB  LEU   317      57.200  32.440  62.660  1.00  0.00
ATOM   5076  HB1 LEU   317      57.940  31.750  63.070  1.00  0.00
ATOM   5077  HB2 LEU   317      57.720  33.360  62.230  1.00  0.00
ATOM   5078  CG  LEU   317      56.640  31.820  61.430  1.00  0.00
ATOM   5079  HG  LEU   317      56.110  30.850  61.630  1.00  0.00
ATOM   5080  CD1 LEU   317      55.660  32.840  60.810  1.00  0.00
ATOM   5081 1HD1 LEU   317      55.470  32.560  59.760  1.00  0.00
ATOM   5082 2HD1 LEU   317      54.730  32.880  61.320  1.00  0.00
ATOM   5083 3HD1 LEU   317      56.110  33.750  60.860  1.00  0.00
ATOM   5084  CD2 LEU   317      57.810  31.480  60.500  1.00  0.00
ATOM   5085 1HD2 LEU   317      58.210  32.410  60.210  1.00  0.00
ATOM   5086 2HD2 LEU   317      58.660  30.960  60.980  1.00  0.00
ATOM   5087 3HD2 LEU   317      57.400  30.940  59.630  1.00  0.00
ATOM   5088  C   LEU   317      55.640  31.500  64.410  1.00  0.00
ATOM   5089  O   LEU   317      56.260  30.910  65.290  1.00  0.00
ATOM   5090  N   MET   318      54.390  31.180  64.050  1.00  0.00
ATOM   5091  H   MET   318      53.920  31.890  63.480  1.00  0.00
ATOM   5092  CA  MET   318      53.590  30.180  64.810  1.00  0.00
ATOM   5093  HA  MET   318      54.240  29.580  65.420  1.00  0.00
ATOM   5094  CB  MET   318      52.610  30.920  65.690  1.00  0.00
ATOM   5095  HB1 MET   318      51.990  31.600  65.040  1.00  0.00
ATOM   5096  HB2 MET   318      53.160  31.570  66.360  1.00  0.00
ATOM   5097  CG  MET   318      51.680  29.910  66.460  1.00  0.00
ATOM   5098  HG1 MET   318      51.240  29.230  65.700  1.00  0.00
ATOM   5099  HG2 MET   318      50.900  30.440  66.880  1.00  0.00
ATOM   5100  SD  MET   318      52.550  29.070  67.770  1.00  0.00
ATOM   5101  CE  MET   318      51.130  28.050  68.340  1.00  0.00
ATOM   5102  HE1 MET   318      50.260  28.310  67.700  1.00  0.00
ATOM   5103  HE2 MET   318      51.330  26.990  68.160  1.00  0.00
ATOM   5104  HE3 MET   318      50.910  28.270  69.480  1.00  0.00
ATOM   5105  C   MET   318      52.880  29.210  63.880  1.00  0.00
ATOM   5106  O   MET   318      52.290  29.660  62.920  1.00  0.00
ATOM   5107  N   GLY   319      52.930  27.950  64.170  1.00  0.00
ATOM   5108  H   GLY   319      53.650  27.680  64.870  1.00  0.00
ATOM   5109  CA  GLY   319      52.050  26.930  63.600  1.00  0.00
ATOM   5110  HA1 GLY   319      52.550  26.130  63.060  1.00  0.00
ATOM   5111  HA2 GLY   319      51.390  27.410  62.900  1.00  0.00
ATOM   5112  C   GLY   319      51.200  26.330  64.680  1.00  0.00
ATOM   5113  O   GLY   319      50.650  27.030  65.500  1.00  0.00
ATOM   5114  N   ARG   320      51.190  25.000  64.710  1.00  0.00
ATOM   5115  H   ARG   320      51.500  24.530  63.860  1.00  0.00
ATOM   5116  CA  ARG   320      50.490  24.280  65.800  1.00  0.00
ATOM   5117  HA  ARG   320      49.490  24.740  65.960  1.00  0.00
ATOM   5118  CB  ARG   320      50.210  22.820  65.490  1.00  0.00
ATOM   5119  HB1 ARG   320      51.160  22.230  65.670  1.00  0.00
ATOM   5120  HB2 ARG   320      49.910  22.670  64.490  1.00  0.00
ATOM   5121  CG  ARG   320      49.170  22.140  66.430  1.00  0.00
ATOM   5122  HG1 ARG   320      48.330  22.760  66.450  1.00  0.00
ATOM   5123  HG2 ARG   320      49.640  22.060  67.440  1.00  0.00
ATOM   5124  CD  ARG   320      48.730  20.740  65.950  1.00  0.00
ATOM   5125  HD1 ARG   320      49.670  20.130  65.730  1.00  0.00
ATOM   5126  HD2 ARG   320      48.200  20.890  65.020  1.00  0.00
ATOM   5127  NE  ARG   320      47.850  20.010  66.920  1.00  0.00
ATOM   5128  HE  ARG   320      47.550  20.430  67.780  1.00  0.00
ATOM   5129  CZ  ARG   320      47.230  18.820  66.750  1.00  0.00
ATOM   5130  NH1 ARG   320      47.590  18.030  65.840  1.00  0.00
ATOM   5131 1HH1 ARG   320      48.500  18.100  65.340  1.00  0.00
ATOM   5132 2HH1 ARG   320      47.180  17.160  65.680  1.00  0.00
ATOM   5133  NH2 ARG   320      46.170  18.530  67.490  1.00  0.00
ATOM   5134 1HH2 ARG   320      45.810  19.120  68.200  1.00  0.00
ATOM   5135 2HH2 ARG   320      45.580  17.760  67.100  1.00  0.00
ATOM   5136  C   ARG   320      51.300  24.400  67.140  1.00  0.00
ATOM   5137  O   ARG   320      50.750  24.200  68.240  1.00  0.00
ATOM   5138  N   ARG   321      52.580  24.660  67.030  1.00  0.00
ATOM   5139  H   ARG   321      52.940  24.680  66.100  1.00  0.00
ATOM   5140  CA  ARG   321      53.610  25.050  68.030  1.00  0.00
ATOM   5141  HA  ARG   321      53.200  25.360  68.960  1.00  0.00
ATOM   5142  CB  ARG   321      54.450  23.830  68.420  1.00  0.00
ATOM   5143  HB1 ARG   321      55.330  24.170  68.820  1.00  0.00
ATOM   5144  HB2 ARG   321      54.600  23.150  67.590  1.00  0.00
ATOM   5145  CG  ARG   321      53.690  22.970  69.410  1.00  0.00
ATOM   5146  HG1 ARG   321      52.870  22.610  68.800  1.00  0.00
ATOM   5147  HG2 ARG   321      53.330  23.630  70.230  1.00  0.00
ATOM   5148  CD  ARG   321      54.470  21.810  69.860  1.00  0.00
ATOM   5149  HD1 ARG   321      55.030  21.330  69.000  1.00  0.00
ATOM   5150  HD2 ARG   321      53.870  21.050  70.180  1.00  0.00
ATOM   5151  NE  ARG   321      55.300  22.120  70.970  1.00  0.00
ATOM   5152  HE  ARG   321      56.330  22.140  70.890  1.00  0.00
ATOM   5153  CZ  ARG   321      54.900  22.370  72.210  1.00  0.00
ATOM   5154  NH1 ARG   321      53.720  22.140  72.590  1.00  0.00
ATOM   5155 1HH1 ARG   321      52.960  21.760  71.990  1.00  0.00
ATOM   5156 2HH1 ARG   321      53.370  22.540  73.440  1.00  0.00
ATOM   5157  NH2 ARG   321      55.600  22.980  73.150  1.00  0.00
ATOM   5158 1HH2 ARG   321      56.580  23.290  72.870  1.00  0.00
ATOM   5159 2HH2 ARG   321      55.360  23.080  74.060  1.00  0.00
ATOM   5160  C   ARG   321      54.420  26.300  67.570  1.00  0.00
ATOM   5161  O   ARG   321      54.360  26.760  66.400  1.00  0.00
ATOM   5162  N   ALA   322      55.250  26.930  68.460  1.00  0.00
ATOM   5163  H   ALA   322      55.340  26.740  69.460  1.00  0.00
ATOM   5164  CA  ALA   322      56.200  27.940  67.950  1.00  0.00
ATOM   5165  HA  ALA   322      55.560  28.720  67.510  1.00  0.00
ATOM   5166  CB  ALA   322      56.960  28.490  69.130  1.00  0.00
ATOM   5167  HB1 ALA   322      57.650  27.800  69.600  1.00  0.00
ATOM   5168  HB2 ALA   322      57.590  29.290  68.740  1.00  0.00
ATOM   5169  HB3 ALA   322      56.240  28.940  69.870  1.00  0.00
ATOM   5170  C   ALA   322      57.150  27.370  66.930  1.00  0.00
ATOM   5171  O   ALA   322      57.760  26.340  67.170  1.00  0.00
ATOM   5172  N   VAL   323      57.260  28.070  65.780  1.00  0.00
ATOM   5173  H   VAL   323      56.840  28.980  65.660  1.00  0.00
ATOM   5174  CA  VAL   323      58.120  27.680  64.650  1.00  0.00
ATOM   5175  HA  VAL   323      58.750  26.880  65.010  1.00  0.00
ATOM   5176  CB  VAL   323      57.490  27.060  63.470  1.00  0.00
ATOM   5177  HB  VAL   323      58.180  26.800  62.720  1.00  0.00
ATOM   5178  CG1 VAL   323      56.820  25.720  63.850  1.00  0.00
ATOM   5179 1HG1 VAL   323      56.030  25.900  64.660  1.00  0.00
ATOM   5180 2HG1 VAL   323      56.320  25.160  63.030  1.00  0.00
ATOM   5181 3HG1 VAL   323      57.580  25.080  64.210  1.00  0.00
ATOM   5182  CG2 VAL   323      56.430  28.030  62.880  1.00  0.00
ATOM   5183 1HG2 VAL   323      55.840  27.610  62.090  1.00  0.00
ATOM   5184 2HG2 VAL   323      55.630  28.210  63.640  1.00  0.00
ATOM   5185 3HG2 VAL   323      56.900  28.900  62.450  1.00  0.00
ATOM   5186  C   VAL   323      59.080  28.810  64.180  1.00  0.00
ATOM   5187  O   VAL   323      58.820  29.960  64.480  1.00  0.00
ATOM   5188  N   SER   324      60.130  28.460  63.520  1.00  0.00
ATOM   5189  H   SER   324      60.340  27.510  63.460  1.00  0.00
ATOM   5190  CA  SER   324      61.000  29.540  62.990  1.00  0.00
ATOM   5191  HA  SER   324      60.400  30.350  62.740  1.00  0.00
ATOM   5192  CB  SER   324      61.950  30.000  64.060  1.00  0.00
ATOM   5193  HB1 SER   324      61.440  30.420  64.930  1.00  0.00
ATOM   5194  HB2 SER   324      62.740  30.550  63.580  1.00  0.00
ATOM   5195  OG  SER   324      62.620  28.860  64.520  1.00  0.00
ATOM   5196  HG  SER   324      62.160  28.460  65.220  1.00  0.00
ATOM   5197  C   SER   324      61.670  29.220  61.630  1.00  0.00
ATOM   5198  O   SER   324      62.180  30.110  60.990  1.00  0.00
ATOM   5199  N   LYP   325      61.560  28.000  61.060  1.00  0.00
ATOM   5200  H   LYP   325      60.980  27.310  61.570  1.00  0.00
ATOM   5201  CA  LYP   325      62.060  27.640  59.700  1.00  0.00
ATOM   5202  HA  LYP   325      62.640  28.470  59.380  1.00  0.00
ATOM   5203  CB  LYP   325      62.970  26.340  59.860  1.00  0.00
ATOM   5204  HB1 LYP   325      63.060  25.850  58.860  1.00  0.00
ATOM   5205  HB2 LYP   325      62.620  25.680  60.620  1.00  0.00
ATOM   5206  CG  LYP   325      64.400  26.720  60.320  1.00  0.00
ATOM   5207  HG1 LYP   325      64.360  27.270  61.240  1.00  0.00
ATOM   5208  HG2 LYP   325      64.940  27.310  59.590  1.00  0.00
ATOM   5209  CD  LYP   325      65.100  25.370  60.600  1.00  0.00
ATOM   5210  HD1 LYP   325      66.150  25.510  60.420  1.00  0.00
ATOM   5211  HD2 LYP   325      64.730  24.570  59.860  1.00  0.00
ATOM   5212  CE  LYP   325      64.980  24.960  62.040  1.00  0.00
ATOM   5213  HE1 LYP   325      63.950  24.940  62.310  1.00  0.00
ATOM   5214  HE2 LYP   325      65.440  25.680  62.680  1.00  0.00
ATOM   5215  NZ  LYP   325      65.600  23.640  62.360  1.00  0.00
ATOM   5216  HZ1 LYP   325      65.310  23.060  61.650  1.00  0.00
ATOM   5217  HZ2 LYP   325      66.590  23.650  62.340  1.00  0.00
ATOM   5218  HZ3 LYP   325      65.280  23.310  63.280  1.00  0.00
ATOM   5219  C   LYP   325      60.920  27.410  58.640  1.00  0.00
ATOM   5220  O   LYP   325      60.080  26.610  58.960  1.00  0.00
ATOM   5221  N   PRO   326      60.940  28.110  57.460  1.00  0.00
ATOM   5222  CD  PRO   326      62.090  28.850  57.040  1.00  0.00
ATOM   5223  HD1 PRO   326      62.940  28.210  57.100  1.00  0.00
ATOM   5224  HD2 PRO   326      62.200  29.760  57.600  1.00  0.00
ATOM   5225  CG  PRO   326      61.750  29.310  55.590  1.00  0.00
ATOM   5226  HG1 PRO   326      62.150  28.720  54.820  1.00  0.00
ATOM   5227  HG2 PRO   326      62.160  30.230  55.360  1.00  0.00
ATOM   5228  CB  PRO   326      60.190  29.340  55.550  1.00  0.00
ATOM   5229  HB1 PRO   326      59.860  29.030  54.520  1.00  0.00
ATOM   5230  HB2 PRO   326      59.860  30.370  55.830  1.00  0.00
ATOM   5231  CA  PRO   326      59.740  28.410  56.620  1.00  0.00
ATOM   5232  HA  PRO   326      59.100  29.050  57.270  1.00  0.00
ATOM   5233  C   PRO   326      58.760  27.290  56.100  1.00  0.00
ATOM   5234  O   PRO   326      57.730  27.620  55.500  1.00  0.00
ATOM   5235  N   ALA   327      59.120  26.010  56.330  1.00  0.00
ATOM   5236  H   ALA   327      60.100  25.960  56.690  1.00  0.00
ATOM   5237  CA  ALA   327      58.250  24.810  56.060  1.00  0.00
ATOM   5238  HA  ALA   327      57.270  25.200  55.770  1.00  0.00
ATOM   5239  CB  ALA   327      58.780  24.010  54.830  1.00  0.00
ATOM   5240  HB1 ALA   327      57.960  23.360  54.690  1.00  0.00
ATOM   5241  HB2 ALA   327      58.990  24.700  54.000  1.00  0.00
ATOM   5242  HB3 ALA   327      59.680  23.520  55.180  1.00  0.00
ATOM   5243  C   ALA   327      58.210  23.770  57.300  1.00  0.00
ATOM   5244  O   ALA   327      57.500  22.740  57.270  1.00  0.00
ATOM   5245  N   ASP   328      58.890  24.100  58.390  1.00  0.00
ATOM   5246  H   ASP   328      59.400  24.990  58.350  1.00  0.00
ATOM   5247  CA  ASP   328      58.890  23.340  59.670  1.00  0.00
ATOM   5248  HA  ASP   328      59.210  22.320  59.550  1.00  0.00
ATOM   5249  CB  ASP   328      59.860  24.060  60.670  1.00  0.00
ATOM   5250  HB1 ASP   328      59.420  24.890  61.150  1.00  0.00
ATOM   5251  HB2 ASP   328      60.670  24.260  59.970  1.00  0.00
ATOM   5252  CG  ASP   328      60.230  23.070  61.760  1.00  0.00
ATOM   5253  OD1 ASP   328      59.990  23.290  62.950  1.00  0.00
ATOM   5254  OD2 ASP   328      60.930  22.070  61.450  1.00  0.00
ATOM   5255  C   ASP   328      57.550  23.090  60.280  1.00  0.00
ATOM   5256  O   ASP   328      57.310  21.990  60.870  1.00  0.00
ATOM   5257  N   ALA   329      56.550  23.980  60.050  1.00  0.00
ATOM   5258  H   ALA   329      56.770  24.820  59.530  1.00  0.00
ATOM   5259  CA  ALA   329      55.120  23.830  60.340  1.00  0.00
ATOM   5260  HA  ALA   329      54.880  23.780  61.370  1.00  0.00
ATOM   5261  CB  ALA   329      54.370  25.030  59.810  1.00  0.00
ATOM   5262  HB1 ALA   329      53.240  24.910  59.940  1.00  0.00
ATOM   5263  HB2 ALA   329      54.760  25.850  60.410  1.00  0.00
ATOM   5264  HB3 ALA   329      54.460  25.130  58.730  1.00  0.00
ATOM   5265  C   ALA   329      54.510  22.500  59.780  1.00  0.00
ATOM   5266  O   ALA   329      53.630  21.970  60.480  1.00  0.00
ATOM   5267  N   LEU   330      54.920  21.960  58.650  1.00  0.00
ATOM   5268  H   LEU   330      55.600  22.510  58.180  1.00  0.00
ATOM   5269  CA  LEU   330      54.380  20.670  58.130  1.00  0.00
ATOM   5270  HA  LEU   330      53.200  20.840  58.120  1.00  0.00
ATOM   5271  CB  LEU   330      55.000  20.370  56.760  1.00  0.00
ATOM   5272  HB1 LEU   330      54.420  19.580  56.340  1.00  0.00
ATOM   5273  HB2 LEU   330      56.090  20.140  56.770  1.00  0.00
ATOM   5274  CG  LEU   330      54.810  21.480  55.720  1.00  0.00
ATOM   5275  HG  LEU   330      55.110  22.480  56.120  1.00  0.00
ATOM   5276  CD1 LEU   330      55.620  21.110  54.450  1.00  0.00
ATOM   5277 1HD1 LEU   330      55.400  21.850  53.620  1.00  0.00
ATOM   5278 2HD1 LEU   330      56.760  21.170  54.560  1.00  0.00
ATOM   5279 3HD1 LEU   330      55.360  20.100  54.100  1.00  0.00
ATOM   5280  CD2 LEU   330      53.430  21.690  55.280  1.00  0.00
ATOM   5281 1HD2 LEU   330      52.810  22.150  56.120  1.00  0.00
ATOM   5282 2HD2 LEU   330      53.440  22.390  54.450  1.00  0.00
ATOM   5283 3HD2 LEU   330      52.820  20.800  54.970  1.00  0.00
ATOM   5284  C   LEU   330      54.680  19.470  58.990  1.00  0.00
ATOM   5285  O   LEU   330      54.050  18.430  58.820  1.00  0.00
ATOM   5286  N   ARG   331      55.660  19.570  59.880  1.00  0.00
ATOM   5287  H   ARG   331      55.970  20.500  60.040  1.00  0.00
ATOM   5288  CA  ARG   331      56.310  18.560  60.700  1.00  0.00
ATOM   5289  HA  ARG   331      56.080  17.530  60.350  1.00  0.00
ATOM   5290  CB  ARG   331      57.790  18.830  60.600  1.00  0.00
ATOM   5291  HB1 ARG   331      58.220  17.850  60.960  1.00  0.00
ATOM   5292  HB2 ARG   331      58.140  19.650  61.260  1.00  0.00
ATOM   5293  CG  ARG   331      58.390  19.100  59.240  1.00  0.00
ATOM   5294  HG1 ARG   331      58.000  20.040  58.780  1.00  0.00
ATOM   5295  HG2 ARG   331      58.130  18.230  58.710  1.00  0.00
ATOM   5296  CD  ARG   331      59.860  19.260  59.220  1.00  0.00
ATOM   5297  HD1 ARG   331      60.350  18.260  59.280  1.00  0.00
ATOM   5298  HD2 ARG   331      60.230  19.750  60.110  1.00  0.00
ATOM   5299  NE  ARG   331      60.380  19.890  57.990  1.00  0.00
ATOM   5300  HE  ARG   331      60.080  19.380  57.120  1.00  0.00
ATOM   5301  CZ  ARG   331      61.370  20.790  57.830  1.00  0.00
ATOM   5302  NH1 ARG   331      61.930  21.450  58.790  1.00  0.00
ATOM   5303 1HH1 ARG   331      61.640  21.420  59.780  1.00  0.00
ATOM   5304 2HH1 ARG   331      62.520  22.260  58.640  1.00  0.00
ATOM   5305  NH2 ARG   331      61.720  21.250  56.650  1.00  0.00
ATOM   5306 1HH2 ARG   331      61.420  20.880  55.730  1.00  0.00
ATOM   5307 2HH2 ARG   331      62.350  22.010  56.720  1.00  0.00
ATOM   5308  C   ARG   331      55.830  18.510  62.210  1.00  0.00
ATOM   5309  O   ARG   331      56.360  17.690  62.980  1.00  0.00
ATOM   5310  N   VAL   332      54.860  19.400  62.530  1.00  0.00
ATOM   5311  H   VAL   332      54.460  19.860  61.700  1.00  0.00
ATOM   5312  CA  VAL   332      54.350  19.680  63.880  1.00  0.00
ATOM   5313  HA  VAL   332      54.430  18.830  64.550  1.00  0.00
ATOM   5314  CB  VAL   332      55.200  20.760  64.520  1.00  0.00
ATOM   5315  HB  VAL   332      56.260  20.550  64.220  1.00  0.00
ATOM   5316  CG1 VAL   332      54.870  22.150  63.820  1.00  0.00
ATOM   5317 1HG1 VAL   332      53.810  22.400  63.950  1.00  0.00
ATOM   5318 2HG1 VAL   332      55.550  22.920  64.200  1.00  0.00
ATOM   5319 3HG1 VAL   332      55.080  22.090  62.740  1.00  0.00
ATOM   5320  CG2 VAL   332      55.030  20.670  66.040  1.00  0.00
ATOM   5321 1HG2 VAL   332      53.970  20.690  66.370  1.00  0.00
ATOM   5322 2HG2 VAL   332      55.680  19.930  66.470  1.00  0.00
ATOM   5323 3HG2 VAL   332      55.500  21.610  66.390  1.00  0.00
ATOM   5324  C   VAL   332      52.880  20.070  63.810  1.00  0.00
ATOM   5325  O   VAL   332      52.220  19.850  64.800  1.00  0.00
ATOM   5326  N   GLY   333      52.410  20.600  62.700  1.00  0.00
ATOM   5327  H   GLY   333      53.100  20.740  61.990  1.00  0.00
ATOM   5328  CA  GLY   333      51.020  20.900  62.240  1.00  0.00
ATOM   5329  HA1 GLY   333      50.280  20.440  62.900  1.00  0.00
ATOM   5330  HA2 GLY   333      50.910  20.480  61.260  1.00  0.00
ATOM   5331  C   GLY   333      50.610  22.350  62.030  1.00  0.00
ATOM   5332  O   GLY   333      51.300  23.280  62.370  1.00  0.00
ATOM   5333  N   PHE   334      49.450  22.470  61.450  1.00  0.00
ATOM   5334  H   PHE   334      48.940  21.610  61.240  1.00  0.00
ATOM   5335  CA  PHE   334      48.920  23.750  60.990  1.00  0.00
ATOM   5336  HA  PHE   334      49.740  24.250  60.530  1.00  0.00
ATOM   5337  CB  PHE   334      47.770  23.370  60.120  1.00  0.00
ATOM   5338  HB1 PHE   334      47.430  24.280  59.580  1.00  0.00
ATOM   5339  HB2 PHE   334      46.870  22.920  60.750  1.00  0.00
ATOM   5340  CG  PHE   334      48.130  22.320  58.980  1.00  0.00
ATOM   5341  CD1 PHE   334      49.420  22.140  58.500  1.00  0.00
ATOM   5342  HD1 PHE   334      50.160  22.860  58.840  1.00  0.00
ATOM   5343  CE1 PHE   334      49.670  21.200  57.450  1.00  0.00
ATOM   5344  HE1 PHE   334      50.670  21.120  57.000  1.00  0.00
ATOM   5345  CZ  PHE   334      48.590  20.410  56.980  1.00  0.00
ATOM   5346  HZ  PHE   334      48.820  19.750  56.150  1.00  0.00
ATOM   5347  CE2 PHE   334      47.330  20.550  57.430  1.00  0.00
ATOM   5348  HE2 PHE   334      46.560  19.850  57.090  1.00  0.00
ATOM   5349  CD2 PHE   334      47.130  21.470  58.440  1.00  0.00
ATOM   5350  HD2 PHE   334      46.110  21.510  58.810  1.00  0.00
ATOM   5351  C   PHE   334      48.440  24.640  62.140  1.00  0.00
ATOM   5352  O   PHE   334      47.980  24.180  63.180  1.00  0.00
ATOM   5353  N   TYR   335      48.570  25.980  61.980  1.00  0.00
ATOM   5354  H   TYR   335      49.110  26.310  61.180  1.00  0.00
ATOM   5355  CA  TYR   335      48.190  26.860  63.070  1.00  0.00
ATOM   5356  HA  TYR   335      48.560  26.560  64.070  1.00  0.00
ATOM   5357  CB  TYR   335      48.550  28.350  62.710  1.00  0.00
ATOM   5358  HB1 TYR   335      48.390  28.460  61.620  1.00  0.00
ATOM   5359  HB2 TYR   335      49.630  28.430  62.930  1.00  0.00
ATOM   5360  CG  TYR   335      47.640  29.340  63.400  1.00  0.00
ATOM   5361  CD1 TYR   335      47.820  29.820  64.650  1.00  0.00
ATOM   5362  HD1 TYR   335      48.620  29.440  65.170  1.00  0.00
ATOM   5363  CE1 TYR   335      47.050  30.910  65.230  1.00  0.00
ATOM   5364  HE1 TYR   335      47.200  31.280  66.180  1.00  0.00
ATOM   5365  CZ  TYR   335      45.970  31.490  64.510  1.00  0.00
ATOM   5366  OH  TYR   335      45.190  32.450  65.120  1.00  0.00
ATOM   5367  HH  TYR   335      44.520  32.720  64.490  1.00  0.00
ATOM   5368  CE2 TYR   335      45.700  30.960  63.210  1.00  0.00
ATOM   5369  HE2 TYR   335      44.890  31.400  62.560  1.00  0.00
ATOM   5370  CD2 TYR   335      46.510  29.920  62.700  1.00  0.00
ATOM   5371  HD2 TYR   335      46.360  29.560  61.690  1.00  0.00
ATOM   5372  C   TYR   335      46.670  26.840  63.330  1.00  0.00
ATOM   5373  O   TYR   335      46.270  26.940  64.440  1.00  0.00
ATOM   5374  N   ARG   336      45.860  26.590  62.270  1.00  0.00
ATOM   5375  H   ARG   336      46.280  26.440  61.300  1.00  0.00
ATOM   5376  CA  ARG   336      44.410  26.240  62.420  1.00  0.00
ATOM   5377  HA  ARG   336      44.210  25.780  63.380  1.00  0.00
ATOM   5378  CB  ARG   336      43.390  27.440  62.380  1.00  0.00
ATOM   5379  HB1 ARG   336      42.380  27.050  62.220  1.00  0.00
ATOM   5380  HB2 ARG   336      43.620  28.060  61.500  1.00  0.00
ATOM   5381  CG  ARG   336      43.370  28.220  63.710  1.00  0.00
ATOM   5382  HG1 ARG   336      44.410  28.610  63.820  1.00  0.00
ATOM   5383  HG2 ARG   336      43.190  27.470  64.460  1.00  0.00
ATOM   5384  CD  ARG   336      42.300  29.320  63.700  1.00  0.00
ATOM   5385  HD1 ARG   336      41.410  28.840  63.510  1.00  0.00
ATOM   5386  HD2 ARG   336      42.440  30.010  62.840  1.00  0.00
ATOM   5387  NE  ARG   336      42.310  30.180  64.910  1.00  0.00
ATOM   5388  HE  ARG   336      43.120  30.110  65.490  1.00  0.00
ATOM   5389  CZ  ARG   336      41.400  31.040  65.270  1.00  0.00
ATOM   5390  NH1 ARG   336      41.670  31.870  66.250  1.00  0.00
ATOM   5391 1HH1 ARG   336      42.610  31.950  66.690  1.00  0.00
ATOM   5392 2HH1 ARG   336      41.020  32.600  66.400  1.00  0.00
ATOM   5393  NH2 ARG   336      40.310  31.150  64.640  1.00  0.00
ATOM   5394 1HH2 ARG   336      40.000  30.470  63.900  1.00  0.00
ATOM   5395 2HH2 ARG   336      39.590  31.790  65.040  1.00  0.00
ATOM   5396  C   ARG   336      44.080  25.180  61.410  1.00  0.00
ATOM   5397  O   ARG   336      44.710  25.050  60.380  1.00  0.00
ATOM   5398  N   ALA   337      43.170  24.310  61.730  1.00  0.00
ATOM   5399  H   ALA   337      42.690  24.520  62.580  1.00  0.00
ATOM   5400  CA  ALA   337      42.900  23.130  60.920  1.00  0.00
ATOM   5401  HA  ALA   337      43.140  23.350  59.910  1.00  0.00
ATOM   5402  CB  ALA   337      43.850  22.000  61.370  1.00  0.00
ATOM   5403  HB1 ALA   337      44.850  22.290  61.230  1.00  0.00
ATOM   5404  HB2 ALA   337      43.500  21.720  62.340  1.00  0.00
ATOM   5405  HB3 ALA   337      43.880  21.090  60.700  1.00  0.00
ATOM   5406  C   ALA   337      41.430  22.660  60.800  1.00  0.00
ATOM   5407  O   ALA   337      40.670  22.820  61.730  1.00  0.00
ATOM   5408  N   GLN   338      41.030  22.130  59.610  1.00  0.00
ATOM   5409  H   GLN   338      41.690  22.120  58.840  1.00  0.00
ATOM   5410  CA  GLN   338      39.750  21.520  59.290  1.00  0.00
ATOM   5411  HA  GLN   338      39.510  21.110  60.300  1.00  0.00
ATOM   5412  CB  GLN   338      38.680  22.570  58.970  1.00  0.00
ATOM   5413  HB1 GLN   338      38.850  23.330  59.730  1.00  0.00
ATOM   5414  HB2 GLN   338      37.680  22.190  59.160  1.00  0.00
ATOM   5415  CG  GLN   338      38.800  23.150  57.600  1.00  0.00
ATOM   5416  HG1 GLN   338      38.870  22.380  56.890  1.00  0.00
ATOM   5417  HG2 GLN   338      39.740  23.750  57.420  1.00  0.00
ATOM   5418  CD  GLN   338      37.610  24.090  57.270  1.00  0.00
ATOM   5419  OE1 GLN   338      36.760  24.270  58.090  1.00  0.00
ATOM   5420  NE2 GLN   338      37.760  24.760  56.170  1.00  0.00
ATOM   5421 1HE2 GLN   338      38.660  24.780  55.730  1.00  0.00
ATOM   5422 2HE2 GLN   338      37.130  25.510  56.000  1.00  0.00
ATOM   5423  C   GLN   338      39.840  20.420  58.210  1.00  0.00
ATOM   5424  O   GLN   338      40.930  20.170  57.630  1.00  0.00
ATOM   5425  N   GLU   339      38.750  19.700  57.950  1.00  0.00
ATOM   5426  H   GLU   339      37.940  19.850  58.510  1.00  0.00
ATOM   5427  CA  GLU   339      38.580  18.860  56.740  1.00  0.00
ATOM   5428  HA  GLU   339      39.260  18.030  56.800  1.00  0.00
ATOM   5429  CB  GLU   339      37.150  18.280  56.710  1.00  0.00
ATOM   5430  HB1 GLU   339      36.380  19.030  56.550  1.00  0.00
ATOM   5431  HB2 GLU   339      36.890  17.850  57.570  1.00  0.00
ATOM   5432  CG  GLU   339      37.060  17.150  55.640  1.00  0.00
ATOM   5433  HG1 GLU   339      37.760  16.320  55.940  1.00  0.00
ATOM   5434  HG2 GLU   339      37.300  17.570  54.670  1.00  0.00
ATOM   5435  CD  GLU   339      35.670  16.580  55.530  1.00  0.00
ATOM   5436  OE1 GLU   339      34.940  17.090  54.690  1.00  0.00
ATOM   5437  OE2 GLU   339      35.140  15.760  56.350  1.00  0.00
ATOM   5438  C   GLU   339      38.830  19.610  55.410  1.00  0.00
ATOM   5439  O   GLU   339      38.060  20.450  54.950  1.00  0.00
ATOM   5440  N   THR   340      39.930  19.210  54.780  1.00  0.00
ATOM   5441  H   THR   340      40.360  18.380  55.070  1.00  0.00
ATOM   5442  CA  THR   340      40.520  19.930  53.560  1.00  0.00
ATOM   5443  HA  THR   340      39.720  20.490  53.140  1.00  0.00
ATOM   5444  CB  THR   340      41.640  20.870  53.960  1.00  0.00
ATOM   5445  HB  THR   340      42.550  20.430  54.210  1.00  0.00
ATOM   5446  CG2 THR   340      41.900  21.970  52.880  1.00  0.00
ATOM   5447 1HG2 THR   340      42.760  22.580  53.180  1.00  0.00
ATOM   5448 2HG2 THR   340      42.140  21.450  51.970  1.00  0.00
ATOM   5449 3HG2 THR   340      41.030  22.490  52.730  1.00  0.00
ATOM   5450  OG1 THR   340      41.260  21.740  55.020  1.00  0.00
ATOM   5451  HG1 THR   340      41.320  21.250  55.850  1.00  0.00
ATOM   5452  C   THR   340      40.870  18.920  52.500  1.00  0.00
ATOM   5453  O   THR   340      42.040  18.740  52.250  1.00  0.00
ATOM   5454  N   ALA   341      39.940  18.260  51.840  1.00  0.00
ATOM   5455  H   ALA   341      38.950  18.510  52.030  1.00  0.00
ATOM   5456  CA  ALA   341      40.210  17.360  50.730  1.00  0.00
ATOM   5457  HA  ALA   341      40.660  16.460  51.100  1.00  0.00
ATOM   5458  CB  ALA   341      38.850  16.910  50.240  1.00  0.00
ATOM   5459  HB1 ALA   341      38.420  16.530  51.130  1.00  0.00
ATOM   5460  HB2 ALA   341      38.250  17.710  49.720  1.00  0.00
ATOM   5461  HB3 ALA   341      38.870  16.110  49.470  1.00  0.00
ATOM   5462  C   ALA   341      41.050  18.120  49.680  1.00  0.00
ATOM   5463  O   ALA   341      40.750  19.310  49.340  1.00  0.00
ATOM   5464  N   LEU   342      42.090  17.480  49.140  1.00  0.00
ATOM   5465  H   LEU   342      42.130  16.490  49.350  1.00  0.00
ATOM   5466  CA  LEU   342      42.960  17.910  47.980  1.00  0.00
ATOM   5467  HA  LEU   342      42.600  18.800  47.530  1.00  0.00
ATOM   5468  CB  LEU   342      44.400  18.130  48.500  1.00  0.00
ATOM   5469  HB1 LEU   342      45.010  18.350  47.670  1.00  0.00
ATOM   5470  HB2 LEU   342      44.790  17.270  49.020  1.00  0.00
ATOM   5471  CG  LEU   342      44.540  19.330  49.460  1.00  0.00
ATOM   5472  HG  LEU   342      43.770  19.030  50.220  1.00  0.00
ATOM   5473  CD1 LEU   342      45.900  19.290  50.110  1.00  0.00
ATOM   5474 1HD1 LEU   342      45.940  20.140  50.780  1.00  0.00
ATOM   5475 2HD1 LEU   342      46.020  18.300  50.490  1.00  0.00
ATOM   5476 3HD1 LEU   342      46.660  19.410  49.270  1.00  0.00
ATOM   5477  CD2 LEU   342      44.290  20.740  48.880  1.00  0.00
ATOM   5478 1HD2 LEU   342      44.700  20.840  47.830  1.00  0.00
ATOM   5479 2HD2 LEU   342      43.260  20.920  48.760  1.00  0.00
ATOM   5480 3HD2 LEU   342      44.610  21.560  49.490  1.00  0.00
ATOM   5481  C   LEU   342      43.060  16.920  46.820  1.00  0.00
ATOM   5482  O   LEU   342      42.580  15.810  47.080  1.00  0.00
ATOM   5483  N   ALA   343      43.440  17.310  45.560  1.00  0.00
ATOM   5484  H   ALA   343      43.710  18.260  45.360  1.00  0.00
ATOM   5485  CA  ALA   343      43.650  16.340  44.510  1.00  0.00
ATOM   5486  HA  ALA   343      43.540  15.300  44.760  1.00  0.00
ATOM   5487  CB  ALA   343      42.620  16.690  43.350  1.00  0.00
ATOM   5488  HB1 ALA   343      42.710  17.730  43.030  1.00  0.00
ATOM   5489  HB2 ALA   343      42.710  16.050  42.480  1.00  0.00
ATOM   5490  HB3 ALA   343      41.620  16.460  43.640  1.00  0.00
ATOM   5491  C   ALA   343      45.090  16.310  43.890  1.00  0.00
ATOM   5492  O   ALA   343      45.960  17.130  44.190  1.00  0.00
ATOM   5493  N   LEU   344      45.280  15.350  42.960  1.00  0.00
ATOM   5494  H   LEU   344      44.690  14.550  42.920  1.00  0.00
ATOM   5495  CA  LEU   344      46.360  15.420  42.030  1.00  0.00
ATOM   5496  HA  LEU   344      46.740  16.390  41.980  1.00  0.00
ATOM   5497  CB  LEU   344      47.400  14.520  42.600  1.00  0.00
ATOM   5498  HB1 LEU   344      46.970  13.620  43.020  1.00  0.00
ATOM   5499  HB2 LEU   344      47.790  15.030  43.430  1.00  0.00
ATOM   5500  CG  LEU   344      48.740  14.220  41.810  1.00  0.00
ATOM   5501  HG  LEU   344      49.000  15.120  41.310  1.00  0.00
ATOM   5502  CD1 LEU   344      49.920  13.940  42.770  1.00  0.00
ATOM   5503 1HD1 LEU   344      49.860  14.530  43.690  1.00  0.00
ATOM   5504 2HD1 LEU   344      49.850  12.900  43.100  1.00  0.00
ATOM   5505 3HD1 LEU   344      50.920  14.110  42.450  1.00  0.00
ATOM   5506  CD2 LEU   344      48.550  12.960  40.950  1.00  0.00
ATOM   5507 1HD2 LEU   344      48.030  13.240  40.060  1.00  0.00
ATOM   5508 2HD2 LEU   344      49.500  12.580  40.630  1.00  0.00
ATOM   5509 3HD2 LEU   344      48.110  12.150  41.530  1.00  0.00
ATOM   5510  C   LEU   344      46.080  15.080  40.530  1.00  0.00
ATOM   5511  O   LEU   344      45.480  14.040  40.160  1.00  0.00
ATOM   5512  N   LEU   345      46.790  15.740  39.560  1.00  0.00
ATOM   5513  H   LEU   345      47.410  16.490  39.940  1.00  0.00
ATOM   5514  CA  LEU   345      46.530  15.830  38.100  1.00  0.00
ATOM   5515  HA  LEU   345      45.750  15.140  37.970  1.00  0.00
ATOM   5516  CB  LEU   345      45.970  17.160  37.690  1.00  0.00
ATOM   5517  HB1 LEU   345      46.800  17.810  37.920  1.00  0.00
ATOM   5518  HB2 LEU   345      45.180  17.520  38.360  1.00  0.00
ATOM   5519  CG  LEU   345      45.670  17.390  36.160  1.00  0.00
ATOM   5520  HG  LEU   345      46.600  17.360  35.560  1.00  0.00
ATOM   5521  CD1 LEU   345      44.540  16.570  35.660  1.00  0.00
ATOM   5522 1HD1 LEU   345      44.870  15.480  35.720  1.00  0.00
ATOM   5523 2HD1 LEU   345      43.660  16.880  36.240  1.00  0.00
ATOM   5524 3HD1 LEU   345      44.420  16.800  34.580  1.00  0.00
ATOM   5525  CD2 LEU   345      45.060  18.830  36.100  1.00  0.00
ATOM   5526 1HD2 LEU   345      44.720  18.970  35.100  1.00  0.00
ATOM   5527 2HD2 LEU   345      44.240  19.020  36.770  1.00  0.00
ATOM   5528 3HD2 LEU   345      45.810  19.580  36.410  1.00  0.00
ATOM   5529  C   LEU   345      47.660  15.320  37.220  1.00  0.00
ATOM   5530  O   LEU   345      48.850  15.730  37.450  1.00  0.00
ATOM   5531  N   ARG   346      47.400  14.400  36.290  1.00  0.00
ATOM   5532  H   ARG   346      46.440  13.990  36.120  1.00  0.00
ATOM   5533  CA  ARG   346      48.430  13.850  35.400  1.00  0.00
ATOM   5534  HA  ARG   346      49.260  14.600  35.480  1.00  0.00
ATOM   5535  CB  ARG   346      48.780  12.490  36.000  1.00  0.00
ATOM   5536  HB1 ARG   346      49.210  11.830  35.200  1.00  0.00
ATOM   5537  HB2 ARG   346      47.890  11.980  36.360  1.00  0.00
ATOM   5538  CG  ARG   346      49.880  12.520  37.090  1.00  0.00
ATOM   5539  HG1 ARG   346      49.600  13.080  37.920  1.00  0.00
ATOM   5540  HG2 ARG   346      50.770  12.930  36.780  1.00  0.00
ATOM   5541  CD  ARG   346      50.300  11.150  37.620  1.00  0.00
ATOM   5542  HD1 ARG   346      50.650  10.530  36.790  1.00  0.00
ATOM   5543  HD2 ARG   346      49.460  10.630  38.170  1.00  0.00
ATOM   5544  NE  ARG   346      51.370  11.170  38.540  1.00  0.00
ATOM   5545  HE  ARG   346      51.130  11.280  39.470  1.00  0.00
ATOM   5546  CZ  ARG   346      52.670  11.090  38.200  1.00  0.00
ATOM   5547  NH1 ARG   346      53.480  10.770  39.220  1.00  0.00
ATOM   5548 1HH1 ARG   346      53.140  10.660  40.150  1.00  0.00
ATOM   5549 2HH1 ARG   346      54.420  10.560  38.970  1.00  0.00
ATOM   5550  NH2 ARG   346      53.100  11.220  37.000  1.00  0.00
ATOM   5551 1HH2 ARG   346      52.500  11.280  36.160  1.00  0.00
ATOM   5552 2HH2 ARG   346      54.050  10.870  36.740  1.00  0.00
ATOM   5553  C   ARG   346      47.970  13.700  33.970  1.00  0.00
ATOM   5554  O   ARG   346      46.840  14.020  33.640  1.00  0.00
ATOM   5555  N   LEU   347      48.940  13.340  33.090  1.00  0.00
ATOM   5556  H   LEU   347      49.850  13.270  33.540  1.00  0.00
ATOM   5557  CA  LEU   347      48.780  13.230  31.580  1.00  0.00
ATOM   5558  HA  LEU   347      47.810  12.850  31.350  1.00  0.00
ATOM   5559  CB  LEU   347      48.890  14.620  30.900  1.00  0.00
ATOM   5560  HB1 LEU   347      49.990  14.790  30.700  1.00  0.00
ATOM   5561  HB2 LEU   347      48.600  15.400  31.660  1.00  0.00
ATOM   5562  CG  LEU   347      48.010  14.720  29.610  1.00  0.00
ATOM   5563  HG  LEU   347      48.440  14.180  28.750  1.00  0.00
ATOM   5564  CD1 LEU   347      46.520  14.260  29.800  1.00  0.00
ATOM   5565 1HD1 LEU   347      46.510  13.170  29.820  1.00  0.00
ATOM   5566 2HD1 LEU   347      45.910  14.630  30.600  1.00  0.00
ATOM   5567 3HD1 LEU   347      45.920  14.700  28.970  1.00  0.00
ATOM   5568  CD2 LEU   347      47.950  16.180  29.170  1.00  0.00
ATOM   5569 1HD2 LEU   347      47.440  16.780  29.930  1.00  0.00
ATOM   5570 2HD2 LEU   347      48.980  16.630  29.060  1.00  0.00
ATOM   5571 3HD2 LEU   347      47.420  16.180  28.210  1.00  0.00
ATOM   5572  C   LEU   347      49.860  12.270  30.970  1.00  0.00
ATOM   5573  O   LEU   347      49.900  12.110  29.780  1.00  0.00
ATOM   5574  N   ASP   348      50.690  11.670  31.780  1.00  0.00
ATOM   5575  H   ASP   348      50.620  11.840  32.780  1.00  0.00
ATOM   5576  CA  ASP   348      51.760  10.710  31.390  1.00  0.00
ATOM   5577  HA  ASP   348      52.370  11.200  30.550  1.00  0.00
ATOM   5578  CB  ASP   348      52.830  10.620  32.500  1.00  0.00
ATOM   5579  HB1 ASP   348      53.330  11.580  32.670  1.00  0.00
ATOM   5580  HB2 ASP   348      53.660   9.980  32.190  1.00  0.00
ATOM   5581  CG  ASP   348      52.250   9.950  33.760  1.00  0.00
ATOM   5582  OD1 ASP   348      51.750  10.700  34.650  1.00  0.00
ATOM   5583  OD2 ASP   348      52.220   8.710  33.950  1.00  0.00
ATOM   5584  C   ASP   348      51.180   9.380  30.920  1.00  0.00
ATOM   5585  O   ASP   348      51.680   8.790  29.960  1.00  0.00
ATOM   5586  N   GLY   349      50.150   8.920  31.590  1.00  0.00
ATOM   5587  H   GLY   349      49.770   9.480  32.400  1.00  0.00
ATOM   5588  CA  GLY   349      49.540   7.620  31.330  1.00  0.00
ATOM   5589  HA1 GLY   349      50.210   7.040  30.810  1.00  0.00
ATOM   5590  HA2 GLY   349      48.710   7.770  30.530  1.00  0.00
ATOM   5591  C   GLY   349      48.940   6.830  32.440  1.00  0.00
ATOM   5592  O   GLY   349      48.130   5.980  32.030  1.00  0.00
ATOM   5593  N   ALA   350      49.290   6.900  33.730  1.00  0.00
ATOM   5594  H   ALA   350      49.840   7.680  33.980  1.00  0.00
ATOM   5595  CA  ALA   350      48.400   6.440  34.820  1.00  0.00
ATOM   5596  HA  ALA   350      47.430   6.520  34.400  1.00  0.00
ATOM   5597  CB  ALA   350      48.690   5.000  35.120  1.00  0.00
ATOM   5598  HB1 ALA   350      49.740   4.870  35.350  1.00  0.00
ATOM   5599  HB2 ALA   350      48.090   4.710  35.980  1.00  0.00
ATOM   5600  HB3 ALA   350      48.480   4.440  34.190  1.00  0.00
ATOM   5601  C   ALA   350      48.390   7.280  36.140  1.00  0.00
ATOM   5602  O   ALA   350      49.360   7.870  36.600  1.00  0.00
ATOM   5603  N   GLN   351      47.180   7.410  36.730  1.00  0.00
ATOM   5604  H   GLN   351      46.430   6.830  36.450  1.00  0.00
ATOM   5605  CA  GLN   351      46.970   8.080  37.950  1.00  0.00
ATOM   5606  HA  GLN   351      47.240   9.110  37.710  1.00  0.00
ATOM   5607  CB  GLN   351      45.420   8.020  38.190  1.00  0.00
ATOM   5608  HB1 GLN   351      45.260   8.460  39.150  1.00  0.00
ATOM   5609  HB2 GLN   351      45.000   6.960  38.190  1.00  0.00
ATOM   5610  CG  GLN   351      44.710   8.910  37.160  1.00  0.00
ATOM   5611  HG1 GLN   351      44.700   8.360  36.230  1.00  0.00
ATOM   5612  HG2 GLN   351      45.200   9.870  37.150  1.00  0.00
ATOM   5613  CD  GLN   351      43.220   9.030  37.520  1.00  0.00
ATOM   5614  OE1 GLN   351      42.590   8.090  38.000  1.00  0.00
ATOM   5615  NE2 GLN   351      42.560  10.110  37.270  1.00  0.00
ATOM   5616 1HE2 GLN   351      43.130  10.910  36.920  1.00  0.00
ATOM   5617 2HE2 GLN   351      41.620  10.110  37.520  1.00  0.00
ATOM   5618  C   GLN   351      47.800   7.490  39.060  1.00  0.00
ATOM   5619  O   GLN   351      47.710   6.310  39.380  1.00  0.00
ATOM   5620  N   GLY   352      48.540   8.440  39.720  1.00  0.00
ATOM   5621  H   GLY   352      48.790   9.240  39.230  1.00  0.00
ATOM   5622  CA  GLY   352      49.370   8.060  40.880  1.00  0.00
ATOM   5623  HA1 GLY   352      50.220   7.450  40.590  1.00  0.00
ATOM   5624  HA2 GLY   352      48.730   7.470  41.560  1.00  0.00
ATOM   5625  C   GLY   352      49.990   9.230  41.680  1.00  0.00
ATOM   5626  O   GLY   352      50.420  10.240  41.070  1.00  0.00
ATOM   5627  N   TRP   353      50.110   9.000  43.000  1.00  0.00
ATOM   5628  H   TRP   353      49.980   8.020  43.200  1.00  0.00
ATOM   5629  CA  TRP   353      50.790   9.950  43.900  1.00  0.00
ATOM   5630  HA  TRP   353      50.880  10.900  43.440  1.00  0.00
ATOM   5631  CB  TRP   353      49.930  10.170  45.160  1.00  0.00
ATOM   5632  HB1 TRP   353      50.540  10.740  45.830  1.00  0.00
ATOM   5633  HB2 TRP   353      49.730   9.230  45.710  1.00  0.00
ATOM   5634  CG  TRP   353      48.620  10.910  45.130  1.00  0.00
ATOM   5635  CD1 TRP   353      47.470  10.340  44.700  1.00  0.00
ATOM   5636  HD1 TRP   353      47.370   9.320  44.320  1.00  0.00
ATOM   5637  NE1 TRP   353      46.420  11.210  44.770  1.00  0.00
ATOM   5638  HE1 TRP   353      45.440  11.060  44.430  1.00  0.00
ATOM   5639  CE2 TRP   353      46.850  12.410  45.300  1.00  0.00
ATOM   5640  CZ2 TRP   353      46.200  13.570  45.730  1.00  0.00
ATOM   5641  HZ2 TRP   353      45.140  13.510  45.630  1.00  0.00
ATOM   5642  CH2 TRP   353      46.880  14.620  46.310  1.00  0.00
ATOM   5643  HH2 TRP   353      46.280  15.490  46.650  1.00  0.00
ATOM   5644  CZ3 TRP   353      48.270  14.610  46.370  1.00  0.00
ATOM   5645  HZ3 TRP   353      48.800  15.520  46.620  1.00  0.00
ATOM   5646  CE3 TRP   353      48.930  13.410  46.050  1.00  0.00
ATOM   5647  HE3 TRP   353      49.960  13.380  46.270  1.00  0.00
ATOM   5648  CD2 TRP   353      48.240  12.250  45.510  1.00  0.00
ATOM   5649  C   TRP   353      52.230   9.490  44.290  1.00  0.00
ATOM   5650  O   TRP   353      52.440   8.360  44.770  1.00  0.00
ATOM   5651  N   PRO   354      53.290  10.300  44.150  1.00  0.00
ATOM   5652  CD  PRO   354      53.300  11.640  43.420  1.00  0.00
ATOM   5653  HD1 PRO   354      52.960  12.430  44.110  1.00  0.00
ATOM   5654  HD2 PRO   354      52.630  11.550  42.530  1.00  0.00
ATOM   5655  CG  PRO   354      54.750  11.800  42.980  1.00  0.00
ATOM   5656  HG1 PRO   354      54.990  12.870  43.000  1.00  0.00
ATOM   5657  HG2 PRO   354      54.810  11.240  41.990  1.00  0.00
ATOM   5658  CB  PRO   354      55.580  11.050  43.980  1.00  0.00
ATOM   5659  HB1 PRO   354      55.770  11.630  44.840  1.00  0.00
ATOM   5660  HB2 PRO   354      56.570  10.720  43.580  1.00  0.00
ATOM   5661  CA  PRO   354      54.700   9.960  44.450  1.00  0.00
ATOM   5662  HA  PRO   354      54.930   9.170  43.820  1.00  0.00
ATOM   5663  C   PRO   354      54.760   9.570  45.990  1.00  0.00
ATOM   5664  O   PRO   354      54.220  10.350  46.800  1.00  0.00
ATOM   5665  N   GLU   355      55.430   8.470  46.290  1.00  0.00
ATOM   5666  H   GLU   355      55.890   7.830  45.570  1.00  0.00
ATOM   5667  CA  GLU   355      55.380   7.790  47.610  1.00  0.00
ATOM   5668  HA  GLU   355      54.400   7.470  47.780  1.00  0.00
ATOM   5669  CB  GLU   355      56.360   6.620  47.590  1.00  0.00
ATOM   5670  HB1 GLU   355      57.370   6.930  47.500  1.00  0.00
ATOM   5671  HB2 GLU   355      56.180   6.090  46.700  1.00  0.00
ATOM   5672  CG  GLU   355      56.430   5.670  48.830  1.00  0.00
ATOM   5673  HG1 GLU   355      56.870   4.670  48.610  1.00  0.00
ATOM   5674  HG2 GLU   355      55.470   5.380  49.240  1.00  0.00
ATOM   5675  CD  GLU   355      57.300   6.180  50.010  1.00  0.00
ATOM   5676  OE1 GLU   355      56.950   5.860  51.150  1.00  0.00
ATOM   5677  OE2 GLU   355      58.310   6.870  49.870  1.00  0.00
ATOM   5678  C   GLU   355      55.870   8.820  48.760  1.00  0.00
ATOM   5679  O   GLU   355      55.330   8.820  49.840  1.00  0.00
ATOM   5680  N   PHE   356      56.900   9.600  48.360  1.00  0.00
ATOM   5681  H   PHE   356      57.300   9.340  47.470  1.00  0.00
ATOM   5682  CA  PHE   356      57.530  10.500  49.340  1.00  0.00
ATOM   5683  HA  PHE   356      57.610  10.040  50.350  1.00  0.00
ATOM   5684  CB  PHE   356      59.010  10.810  48.880  1.00  0.00
ATOM   5685  HB1 PHE   356      59.540   9.780  48.970  1.00  0.00
ATOM   5686  HB2 PHE   356      59.460  11.650  49.480  1.00  0.00
ATOM   5687  CG  PHE   356      59.020  11.290  47.400  1.00  0.00
ATOM   5688  CD1 PHE   356      59.020  10.410  46.250  1.00  0.00
ATOM   5689  HD1 PHE   356      59.190   9.300  46.440  1.00  0.00
ATOM   5690  CE1 PHE   356      58.980  10.890  44.950  1.00  0.00
ATOM   5691  HE1 PHE   356      58.880  10.220  44.110  1.00  0.00
ATOM   5692  CZ  PHE   356      58.860  12.240  44.740  1.00  0.00
ATOM   5693  HZ  PHE   356      58.750  12.580  43.740  1.00  0.00
ATOM   5694  CE2 PHE   356      58.900  13.180  45.800  1.00  0.00
ATOM   5695  HE2 PHE   356      59.040  14.240  45.580  1.00  0.00
ATOM   5696  CD2 PHE   356      59.000  12.700  47.130  1.00  0.00
ATOM   5697  HD2 PHE   356      59.000  13.470  47.950  1.00  0.00
ATOM   5698  C   PHE   356      56.670  11.750  49.650  1.00  0.00
ATOM   5699  O   PHE   356      56.790  12.240  50.740  1.00  0.00
ATOM   5700  N   LEU   357      55.890  12.210  48.640  1.00  0.00
ATOM   5701  H   LEU   357      55.850  11.600  47.850  1.00  0.00
ATOM   5702  CA  LEU   357      54.930  13.280  48.870  1.00  0.00
ATOM   5703  HA  LEU   357      55.460  13.950  49.480  1.00  0.00
ATOM   5704  CB  LEU   357      54.640  13.980  47.530  1.00  0.00
ATOM   5705  HB1 LEU   357      53.930  13.440  46.960  1.00  0.00
ATOM   5706  HB2 LEU   357      55.620  13.960  46.900  1.00  0.00
ATOM   5707  CG  LEU   357      54.220  15.440  47.640  1.00  0.00
ATOM   5708  HG  LEU   357      53.190  15.450  48.000  1.00  0.00
ATOM   5709  CD1 LEU   357      55.170  16.300  48.480  1.00  0.00
ATOM   5710 1HD1 LEU   357      54.830  16.270  49.520  1.00  0.00
ATOM   5711 2HD1 LEU   357      56.150  15.890  48.360  1.00  0.00
ATOM   5712 3HD1 LEU   357      55.140  17.380  48.190  1.00  0.00
ATOM   5713  CD2 LEU   357      54.060  16.100  46.290  1.00  0.00
ATOM   5714 1HD2 LEU   357      54.970  15.740  45.720  1.00  0.00
ATOM   5715 2HD2 LEU   357      53.250  15.570  45.770  1.00  0.00
ATOM   5716 3HD2 LEU   357      53.930  17.170  46.300  1.00  0.00
ATOM   5717  C   LEU   357      53.650  12.750  49.500  1.00  0.00
ATOM   5718  O   LEU   357      53.050  13.470  50.310  1.00  0.00
ATOM   5719  N   ARG   358      53.250  11.500  49.130  1.00  0.00
ATOM   5720  H   ARG   358      53.720  11.090  48.320  1.00  0.00
ATOM   5721  CA  ARG   358      52.070  10.820  49.580  1.00  0.00
ATOM   5722  HA  ARG   358      51.210  11.380  49.250  1.00  0.00
ATOM   5723  CB  ARG   358      51.870   9.490  48.860  1.00  0.00
ATOM   5724  HB1 ARG   358      52.570   8.700  49.210  1.00  0.00
ATOM   5725  HB2 ARG   358      52.060   9.510  47.740  1.00  0.00
ATOM   5726  CG  ARG   358      50.420   8.960  48.980  1.00  0.00
ATOM   5727  HG1 ARG   358      49.810   9.670  48.350  1.00  0.00
ATOM   5728  HG2 ARG   358      50.030   9.080  50.020  1.00  0.00
ATOM   5729  CD  ARG   358      50.210   7.470  48.480  1.00  0.00
ATOM   5730  HD1 ARG   358      50.820   6.800  49.070  1.00  0.00
ATOM   5731  HD2 ARG   358      50.570   7.320  47.440  1.00  0.00
ATOM   5732  NE  ARG   358      48.780   7.190  48.600  1.00  0.00
ATOM   5733  HE  ARG   358      48.130   7.480  47.890  1.00  0.00
ATOM   5734  CZ  ARG   358      48.150   6.790  49.690  1.00  0.00
ATOM   5735  NH1 ARG   358      48.770   6.690  50.810  1.00  0.00
ATOM   5736 1HH1 ARG   358      49.820   6.870  50.870  1.00  0.00
ATOM   5737 2HH1 ARG   358      48.270   6.220  51.660  1.00  0.00
ATOM   5738  NH2 ARG   358      46.890   6.480  49.650  1.00  0.00
ATOM   5739 1HH2 ARG   358      46.420   6.510  48.760  1.00  0.00
ATOM   5740 2HH2 ARG   358      46.510   5.920  50.400  1.00  0.00
ATOM   5741  C   ARG   358      52.120  10.740  51.100  1.00  0.00
ATOM   5742  O   ARG   358      51.140  11.150  51.700  1.00  0.00
ATOM   5743  N   ARG   359      53.220  10.210  51.620  1.00  0.00
ATOM   5744  H   ARG   359      53.920   9.830  51.040  1.00  0.00
ATOM   5745  CA  ARG   359      53.490  10.070  53.070  1.00  0.00
ATOM   5746  HA  ARG   359      52.590   9.660  53.560  1.00  0.00
ATOM   5747  CB  ARG   359      54.620   9.090  53.140  1.00  0.00
ATOM   5748  HB1 ARG   359      55.330   9.430  52.450  1.00  0.00
ATOM   5749  HB2 ARG   359      54.250   8.110  52.840  1.00  0.00
ATOM   5750  CG  ARG   359      55.360   8.950  54.540  1.00  0.00
ATOM   5751  HG1 ARG   359      54.660   8.480  55.230  1.00  0.00
ATOM   5752  HG2 ARG   359      55.610   9.950  54.900  1.00  0.00
ATOM   5753  CD  ARG   359      56.610   8.140  54.610  1.00  0.00
ATOM   5754  HD1 ARG   359      56.340   7.120  54.700  1.00  0.00
ATOM   5755  HD2 ARG   359      57.150   8.360  55.510  1.00  0.00
ATOM   5756  NE  ARG   359      57.330   8.260  53.350  1.00  0.00
ATOM   5757  HE  ARG   359      57.070   7.530  52.660  1.00  0.00
ATOM   5758  CZ  ARG   359      58.590   8.660  53.250  1.00  0.00
ATOM   5759  NH1 ARG   359      59.250   8.960  54.300  1.00  0.00
ATOM   5760 1HH1 ARG   359      58.860   8.800  55.150  1.00  0.00
ATOM   5761 2HH1 ARG   359      60.200   9.340  54.250  1.00  0.00
ATOM   5762  NH2 ARG   359      59.200   8.570  52.080  1.00  0.00
ATOM   5763 1HH2 ARG   359      58.570   8.280  51.340  1.00  0.00
ATOM   5764 2HH2 ARG   359      60.150   8.880  51.890  1.00  0.00
ATOM   5765  C   ARG   359      53.790  11.480  53.730  1.00  0.00
ATOM   5766  O   ARG   359      53.380  11.690  54.890  1.00  0.00
ATOM   5767  N   ALA   360      54.490  12.420  53.080  1.00  0.00
ATOM   5768  H   ALA   360      54.900  12.250  52.170  1.00  0.00
ATOM   5769  CA  ALA   360      54.720  13.710  53.680  1.00  0.00
ATOM   5770  HA  ALA   360      55.220  13.600  54.640  1.00  0.00
ATOM   5771  CB  ALA   360      55.600  14.560  52.720  1.00  0.00
ATOM   5772  HB1 ALA   360      54.990  14.780  51.830  1.00  0.00
ATOM   5773  HB2 ALA   360      55.930  15.460  53.230  1.00  0.00
ATOM   5774  HB3 ALA   360      56.500  13.990  52.510  1.00  0.00
ATOM   5775  C   ALA   360      53.390  14.520  53.920  1.00  0.00
ATOM   5776  O   ALA   360      53.210  15.040  55.040  1.00  0.00
ATOM   5777  N   LEU   361      52.480  14.470  52.920  1.00  0.00
ATOM   5778  H   LEU   361      52.860  14.140  52.030  1.00  0.00
ATOM   5779  CA  LEU   361      51.140  15.160  52.890  1.00  0.00
ATOM   5780  HA  LEU   361      51.270  16.230  53.250  1.00  0.00
ATOM   5781  CB  LEU   361      50.630  15.090  51.410  1.00  0.00
ATOM   5782  HB1 LEU   361      50.610  14.070  51.100  1.00  0.00
ATOM   5783  HB2 LEU   361      51.280  15.610  50.750  1.00  0.00
ATOM   5784  CG  LEU   361      49.250  15.650  51.310  1.00  0.00
ATOM   5785  HG  LEU   361      48.620  15.260  52.070  1.00  0.00
ATOM   5786  CD1 LEU   361      49.130  17.240  51.410  1.00  0.00
ATOM   5787 1HD1 LEU   361      49.550  17.730  52.290  1.00  0.00
ATOM   5788 2HD1 LEU   361      49.720  17.700  50.600  1.00  0.00
ATOM   5789 3HD1 LEU   361      48.070  17.510  51.330  1.00  0.00
ATOM   5790  CD2 LEU   361      48.640  15.370  49.960  1.00  0.00
ATOM   5791 1HD2 LEU   361      48.570  14.320  49.680  1.00  0.00
ATOM   5792 2HD2 LEU   361      47.570  15.690  49.870  1.00  0.00
ATOM   5793 3HD2 LEU   361      49.280  15.820  49.260  1.00  0.00
ATOM   5794  C   LEU   361      50.170  14.470  53.890  1.00  0.00
ATOM   5795  O   LEU   361      49.380  15.130  54.510  1.00  0.00
ATOM   5796  N   LEU   362      50.190  13.120  53.940  1.00  0.00
ATOM   5797  H   LEU   362      50.780  12.610  53.290  1.00  0.00
ATOM   5798  CA  LEU   362      49.390  12.400  54.980  1.00  0.00
ATOM   5799  HA  LEU   362      48.420  12.690  54.940  1.00  0.00
ATOM   5800  CB  LEU   362      49.520  10.830  54.770  1.00  0.00
ATOM   5801  HB1 LEU   362      49.090  10.380  55.620  1.00  0.00
ATOM   5802  HB2 LEU   362      50.510  10.410  54.710  1.00  0.00
ATOM   5803  CG  LEU   362      48.610  10.390  53.600  1.00  0.00
ATOM   5804  HG  LEU   362      49.020  10.710  52.660  1.00  0.00
ATOM   5805  CD1 LEU   362      48.560   8.880  53.610  1.00  0.00
ATOM   5806 1HD1 LEU   362      49.530   8.390  53.410  1.00  0.00
ATOM   5807 2HD1 LEU   362      48.070   8.520  54.550  1.00  0.00
ATOM   5808 3HD1 LEU   362      47.940   8.540  52.790  1.00  0.00
ATOM   5809  CD2 LEU   362      47.190  10.870  53.590  1.00  0.00
ATOM   5810 1HD2 LEU   362      46.730  10.730  54.590  1.00  0.00
ATOM   5811 2HD2 LEU   362      47.110  11.920  53.360  1.00  0.00
ATOM   5812 3HD2 LEU   362      46.560  10.280  52.910  1.00  0.00
ATOM   5813  C   LEU   362      49.910  12.580  56.400  1.00  0.00
ATOM   5814  O   LEU   362      49.140  12.840  57.320  1.00  0.00
ATOM   5815  N   ARG   363      51.250  12.720  56.560  1.00  0.00
ATOM   5816  H   ARG   363      51.830  12.510  55.770  1.00  0.00
ATOM   5817  CA  ARG   363      51.990  13.110  57.810  1.00  0.00
ATOM   5818  HA  ARG   363      51.480  12.510  58.610  1.00  0.00
ATOM   5819  CB  ARG   363      53.430  12.680  57.630  1.00  0.00
ATOM   5820  HB1 ARG   363      53.990  13.260  56.810  1.00  0.00
ATOM   5821  HB2 ARG   363      53.440  11.590  57.380  1.00  0.00
ATOM   5822  CG  ARG   363      54.360  12.980  58.840  1.00  0.00
ATOM   5823  HG1 ARG   363      54.650  14.060  58.760  1.00  0.00
ATOM   5824  HG2 ARG   363      55.320  12.500  58.570  1.00  0.00
ATOM   5825  CD  ARG   363      53.770  12.610  60.190  1.00  0.00
ATOM   5826  HD1 ARG   363      53.720  11.530  60.360  1.00  0.00
ATOM   5827  HD2 ARG   363      52.720  12.880  60.220  1.00  0.00
ATOM   5828  NE  ARG   363      54.510  13.230  61.330  1.00  0.00
ATOM   5829  HE  ARG   363      55.530  13.490  61.320  1.00  0.00
ATOM   5830  CZ  ARG   363      53.890  13.510  62.500  1.00  0.00
ATOM   5831  NH1 ARG   363      52.640  13.210  62.800  1.00  0.00
ATOM   5832 1HH1 ARG   363      52.070  12.630  62.270  1.00  0.00
ATOM   5833 2HH1 ARG   363      52.300  13.410  63.720  1.00  0.00
ATOM   5834  NH2 ARG   363      54.480  14.170  63.470  1.00  0.00
ATOM   5835 1HH2 ARG   363      55.400  14.620  63.230  1.00  0.00
ATOM   5836 2HH2 ARG   363      53.920  14.590  64.190  1.00  0.00
ATOM   5837  C   ARG   363      51.690  14.590  58.250  1.00  0.00
ATOM   5838  O   ARG   363      51.550  14.790  59.440  1.00  0.00
ATOM   5839  N   ALA   364      51.510  15.520  57.330  1.00  0.00
ATOM   5840  H   ALA   364      51.620  15.300  56.410  1.00  0.00
ATOM   5841  CA  ALA   364      51.230  16.900  57.610  1.00  0.00
ATOM   5842  HA  ALA   364      51.810  17.170  58.490  1.00  0.00
ATOM   5843  CB  ALA   364      51.680  17.790  56.420  1.00  0.00
ATOM   5844  HB1 ALA   364      51.260  17.310  55.540  1.00  0.00
ATOM   5845  HB2 ALA   364      51.220  18.830  56.460  1.00  0.00
ATOM   5846  HB3 ALA   364      52.730  18.000  56.380  1.00  0.00
ATOM   5847  C   ALA   364      49.770  17.190  57.900  1.00  0.00
ATOM   5848  O   ALA   364      49.450  17.770  58.950  1.00  0.00
ATOM   5849  N   PHE   365      48.810  16.610  57.110  1.00  0.00
ATOM   5850  H   PHE   365      49.020  16.180  56.230  1.00  0.00
ATOM   5851  CA  PHE   365      47.440  16.530  57.620  1.00  0.00
ATOM   5852  HA  PHE   365      47.040  17.600  57.690  1.00  0.00
ATOM   5853  CB  PHE   365      46.550  15.890  56.480  1.00  0.00
ATOM   5854  HB1 PHE   365      45.650  15.530  56.990  1.00  0.00
ATOM   5855  HB2 PHE   365      47.050  15.040  56.070  1.00  0.00
ATOM   5856  CG  PHE   365      46.040  16.950  55.510  1.00  0.00
ATOM   5857  CD1 PHE   365      46.870  17.470  54.540  1.00  0.00
ATOM   5858  HD1 PHE   365      47.900  17.270  54.500  1.00  0.00
ATOM   5859  CE1 PHE   365      46.320  18.380  53.580  1.00  0.00
ATOM   5860  HE1 PHE   365      47.010  18.750  52.810  1.00  0.00
ATOM   5861  CZ  PHE   365      44.960  18.620  53.510  1.00  0.00
ATOM   5862  HZ  PHE   365      44.560  19.210  52.690  1.00  0.00
ATOM   5863  CE2 PHE   365      44.140  18.190  54.560  1.00  0.00
ATOM   5864  HE2 PHE   365      43.100  18.450  54.750  1.00  0.00
ATOM   5865  CD2 PHE   365      44.720  17.380  55.590  1.00  0.00
ATOM   5866  HD2 PHE   365      44.130  16.930  56.390  1.00  0.00
ATOM   5867  C   PHE   365      47.300  15.810  58.970  1.00  0.00
ATOM   5868  O   PHE   365      46.590  16.300  59.810  1.00  0.00
ATOM   5869  N   GLY   366      48.090  14.740  59.160  1.00  0.00
ATOM   5870  H   GLY   366      48.740  14.510  58.410  1.00  0.00
ATOM   5871  CA  GLY   366      48.020  13.910  60.350  1.00  0.00
ATOM   5872  HA1 GLY   366      48.660  13.040  60.110  1.00  0.00
ATOM   5873  HA2 GLY   366      47.000  13.510  60.580  1.00  0.00
ATOM   5874  C   GLY   366      48.590  14.500  61.670  1.00  0.00
ATOM   5875  O   GLY   366      47.980  14.360  62.710  1.00  0.00
ATOM   5876  N   ALA   367      49.570  15.430  61.500  1.00  0.00
ATOM   5877  H   ALA   367      50.020  15.430  60.550  1.00  0.00
ATOM   5878  CA  ALA   367      50.050  16.250  62.630  1.00  0.00
ATOM   5879  HA  ALA   367      50.120  15.580  63.530  1.00  0.00
ATOM   5880  CB  ALA   367      51.440  16.780  62.290  1.00  0.00
ATOM   5881  HB1 ALA   367      51.430  17.710  61.710  1.00  0.00
ATOM   5882  HB2 ALA   367      51.950  17.050  63.250  1.00  0.00
ATOM   5883  HB3 ALA   367      51.980  15.990  61.690  1.00  0.00
ATOM   5884  C   ALA   367      49.150  17.390  63.050  1.00  0.00
ATOM   5885  O   ALA   367      49.620  18.140  63.880  1.00  0.00
ATOM   5886  N   SER   368      47.960  17.640  62.490  1.00  0.00
ATOM   5887  H   SER   368      47.520  16.880  62.010  1.00  0.00
ATOM   5888  CA  SER   368      47.050  18.840  62.610  1.00  0.00
ATOM   5889  HA  SER   368      47.380  19.390  63.540  1.00  0.00
ATOM   5890  CB  SER   368      47.100  19.670  61.350  1.00  0.00
ATOM   5891  HB1 SER   368      46.790  20.700  61.510  1.00  0.00
ATOM   5892  HB2 SER   368      46.530  19.310  60.420  1.00  0.00
ATOM   5893  OG  SER   368      48.450  19.710  60.830  1.00  0.00
ATOM   5894  HG  SER   368      48.520  18.940  60.150  1.00  0.00
ATOM   5895  C   SER   368      45.630  18.280  62.770  1.00  0.00
ATOM   5896  O   SER   368      45.290  17.110  62.490  1.00  0.00
ATOM   5897  N   GLY   369      44.750  19.130  63.330  1.00  0.00
ATOM   5898  H   GLY   369      45.020  20.050  63.720  1.00  0.00
ATOM   5899  CA  GLY   369      43.270  18.800  63.390  1.00  0.00
ATOM   5900  HA1 GLY   369      42.730  19.430  64.090  1.00  0.00
ATOM   5901  HA2 GLY   369      43.310  17.830  63.730  1.00  0.00
ATOM   5902  C   GLY   369      42.570  18.750  61.980  1.00  0.00
ATOM   5903  O   GLY   369      41.630  19.530  61.820  1.00  0.00
ATOM   5904  N   ALA   370      43.090  18.010  60.970  1.00  0.00
ATOM   5905  H   ALA   370      43.860  17.290  61.160  1.00  0.00
ATOM   5906  CA  ALA   370      42.830  18.060  59.540  1.00  0.00
ATOM   5907  HA  ALA   370      41.910  18.650  59.310  1.00  0.00
ATOM   5908  CB  ALA   370      43.900  18.860  58.820  1.00  0.00
ATOM   5909  HB1 ALA   370      44.970  18.630  59.180  1.00  0.00
ATOM   5910  HB2 ALA   370      43.890  18.670  57.790  1.00  0.00
ATOM   5911  HB3 ALA   370      43.710  19.900  59.080  1.00  0.00
ATOM   5912  C   ALA   370      42.690  16.640  58.970  1.00  0.00
ATOM   5913  O   ALA   370      43.280  15.660  59.470  1.00  0.00
ATOM   5914  N   SER   371      41.960  16.550  57.930  1.00  0.00
ATOM   5915  H   SER   371      41.490  17.400  57.580  1.00  0.00
ATOM   5916  CA  SER   371      41.730  15.290  57.130  1.00  0.00
ATOM   5917  HA  SER   371      42.640  14.700  57.240  1.00  0.00
ATOM   5918  CB  SER   371      40.630  14.440  57.880  1.00  0.00
ATOM   5919  HB1 SER   371      41.030  14.160  58.840  1.00  0.00
ATOM   5920  HB2 SER   371      40.380  13.640  57.240  1.00  0.00
ATOM   5921  OG  SER   371      39.480  15.240  57.960  1.00  0.00
ATOM   5922  HG  SER   371      39.510  15.670  58.820  1.00  0.00
ATOM   5923  C   SER   371      41.470  15.440  55.600  1.00  0.00
ATOM   5924  O   SER   371      40.950  16.490  55.180  1.00  0.00
ATOM   5925  N   LEU   372      41.810  14.430  54.790  1.00  0.00
ATOM   5926  H   LEU   372      42.190  13.590  55.140  1.00  0.00
ATOM   5927  CA  LEU   372      41.720  14.380  53.280  1.00  0.00
ATOM   5928  HA  LEU   372      40.890  14.930  53.010  1.00  0.00
ATOM   5929  CB  LEU   372      42.810  15.130  52.540  1.00  0.00
ATOM   5930  HB1 LEU   372      42.680  16.220  52.720  1.00  0.00
ATOM   5931  HB2 LEU   372      42.650  14.990  51.500  1.00  0.00
ATOM   5932  CG  LEU   372      44.340  14.870  52.820  1.00  0.00
ATOM   5933  HG  LEU   372      44.590  15.320  53.790  1.00  0.00
ATOM   5934  CD1 LEU   372      44.810  13.430  52.840  1.00  0.00
ATOM   5935 1HD1 LEU   372      44.460  12.950  53.760  1.00  0.00
ATOM   5936 2HD1 LEU   372      44.400  12.820  52.060  1.00  0.00
ATOM   5937 3HD1 LEU   372      45.900  13.490  52.810  1.00  0.00
ATOM   5938  CD2 LEU   372      45.120  15.780  51.820  1.00  0.00
ATOM   5939 1HD2 LEU   372      45.130  15.390  50.820  1.00  0.00
ATOM   5940 2HD2 LEU   372      44.700  16.830  51.770  1.00  0.00
ATOM   5941 3HD2 LEU   372      46.180  15.740  52.190  1.00  0.00
ATOM   5942  C   LEU   372      41.640  12.930  52.710  1.00  0.00
ATOM   5943  O   LEU   372      41.920  11.980  53.380  1.00  0.00
ATOM   5944  N   ARG   373      41.320  12.810  51.450  1.00  0.00
ATOM   5945  H   ARG   373      41.290  13.690  50.950  1.00  0.00
ATOM   5946  CA  ARG   373      40.780  11.590  50.720  1.00  0.00
ATOM   5947  HA  ARG   373      41.040  10.810  51.430  1.00  0.00
ATOM   5948  CB  ARG   373      39.300  11.600  50.570  1.00  0.00
ATOM   5949  HB1 ARG   373      38.950  10.620  50.250  1.00  0.00
ATOM   5950  HB2 ARG   373      38.950  12.320  49.830  1.00  0.00
ATOM   5951  CG  ARG   373      38.560  11.790  51.900  1.00  0.00
ATOM   5952  HG1 ARG   373      38.690  12.800  52.380  1.00  0.00
ATOM   5953  HG2 ARG   373      38.890  11.040  52.580  1.00  0.00
ATOM   5954  CD  ARG   373      37.030  11.590  51.770  1.00  0.00
ATOM   5955  HD1 ARG   373      36.610  11.510  52.740  1.00  0.00
ATOM   5956  HD2 ARG   373      36.800  10.670  51.280  1.00  0.00
ATOM   5957  NE  ARG   373      36.330  12.630  51.000  1.00  0.00
ATOM   5958  HE  ARG   373      36.140  12.440  50.030  1.00  0.00
ATOM   5959  CZ  ARG   373      36.210  13.860  51.280  1.00  0.00
ATOM   5960  NH1 ARG   373      35.840  14.800  50.490  1.00  0.00
ATOM   5961 1HH1 ARG   373      35.580  14.650  49.530  1.00  0.00
ATOM   5962 2HH1 ARG   373      35.850  15.760  50.770  1.00  0.00
ATOM   5963  NH2 ARG   373      36.510  14.340  52.470  1.00  0.00
ATOM   5964 1HH2 ARG   373      36.710  13.730  53.210  1.00  0.00
ATOM   5965 2HH2 ARG   373      36.340  15.380  52.690  1.00  0.00
ATOM   5966  C   ARG   373      41.510  11.220  49.420  1.00  0.00
ATOM   5967  O   ARG   373      41.270  10.180  48.800  1.00  0.00
[truncated: 418,092 more chars]
